# Supplementary material for: High copy number variations, particular transcription factors, and low immunity contribute to the stemness of prostate cancer cells
Source: J Transl Med. 2021 May 13;19:206. doi: 10.1186/s12967-021-02870-x (PMC8117623; doi:10.1186/s12967-021-02870-x)
Supplement: Supplementary file 2 — Additional file 2. Table S1. The relationship between genes and color modules in WGCNA analysis results. [file 12967_2021_2870_MOESM2_ESM.xlsx]

## Sheet: Sheet1
probes	moduleColor
PINK1	black
ACOX3	black
TBK1	black
PA2G4	black
AC079922.1	black
RPS16	black
ERCC1	black
RPL9	black
TEX45	black
SFR1	black
RPS17	black
EEF1B2	black
FAM86EP	black
NOS1AP	black
CCDC34	black
CCNB1IP1	black
RPLP2	black
RPS13	black
BOD1	black
MSMO1	black
AC034198.2	black
FAM103A1	black
AC005912.1	black
AC090152.1	black
COX7C	black
GAL	black
YBX3	black
TOM1L2	black
RPS20	black
BAHD1	black
RPS26P6	black
DHDDS	black
AC093162.1	black
GOSR2	black
LTA4H	black
SSBP1	black
CLCN5	black
TTC39A	black
SLC25A44	black
VPS51	black
QARS	black
TECPR2	black
OXA1L	black
TOX3	black
CHP1	black
RPS4Y1	black
RPL31	black
PABPC1	black
OLFM2	black
ATP5F1A	black
C11orf74	black
BTF3	black
CGREF1	black
RCAN3	black
AMZ2	black
NDUFS4	black
COX7A2L	black
RPUSD4	black
STYXL1	black
FAM114A1	black
MFSD14B	black
VPS8	black
NDUFAF2	black
NUDT2	black
UFC1	black
RETSAT	black
YWHAE	black
EXOSC1	black
KIAA0141	black
NCL	black
POPDC3	black
AL121992.3	black
AC005962.1	black
YAE1D1	black
ECSIT	black
C18orf21	black
ELFN1-AS1	black
AP006545.1	black
RPLP1	black
EBPL	black
TPT1	black
EIF2S3	black
UQCRH	black
LRRC8E	black
PPM1K	black
RPL37	black
LINC01589	black
AP000808.1	black
PMPCB	black
TNKS1BP1	black
RPL12	black
ZNF195	black
TFDP1	black
LRRC75A-AS1	black
METTL18	black
FAM222A-AS1	black
AC005828.4	black
ZNF511	black
AKIRIN1	black
AL356274.1	black
PABPC4	black
PWWP2B	black
OLA1	black
NLE1	black
AMFR	black
TESMIN	black
RPL7	black
P3H4	black
MTMR9	black
AL662795.1	black
RPL29	black
RAB5C	black
AP001000.1	black
AC115223.1	black
MRPL11	black
RPL14	black
RAB29	black
RPS28	black
COG7	black
RPS6KA2	black
CDC14B	black
GEMIN6	black
LYRM4	black
NIPAL3	black
RPS24	black
CCDC59	black
PTMA	black
UQCRHL	black
ATG13	black
CLEC16A	black
LINC00992	black
THAP4	black
SYF2	black
CARS2	black
UQCRC2	black
HNRNPA1	black
THG1L	black
CDKL5	black
ERBB2	black
P2RX5	black
RPS2	black
CHCHD10	black
SNHG1	black
PHB2	black
AC107956.1	black
MYO5A	black
SAMM50	black
RPL22	black
RPL4	black
KATNAL2	black
NACA	black
AL359915.2	black
NDUFAF4	black
RHOQ	black
HK1	black
PDSS1	black
CASP7	black
ZSWIM8	black
AF201337.1	black
AC007387.1	black
AHCY	black
RPS27A	black
EIF3E	black
GRHL1	black
ICMT	black
RPL39	black
NIFK	black
MTHFD1L	black
NMB	black
C15orf61	black
ZFAND3	black
CMSS1	black
RABEPK	black
TMCO3	black
AP001505.1	black
B3GNT2	black
LRP10	black
SSRP1	black
AC144530.1	black
RPL38	black
LIN52	black
APBA2	black
TOMM20	black
UTP11	black
C6orf89	black
GAS5	black
EIF2D	black
NKX2-1	black
SNX9	black
SUMO2	black
RPL41	black
FICD	black
APLP2	black
SLC25A3	black
RIPK1	black
STAT3	black
OSTM1	black
NUDCD2	black
FAM69A	black
TOMM7	black
MRTO4	black
RPS15A	black
RPL13AP25	black
RPS4X	black
AFMID	black
RBMX	black
PKN1	black
EIF3M	black
KDM1A	black
C11orf1	black
RSL24D1	black
FTCDNL1	black
DANCR	black
LYAR	black
CSKMT	black
GCNT2	black
RPS8	black
POLR1D	black
RTN4	black
STK32C	black
OSBPL2	black
NPRL3	black
TAF12	black
AC090772.4	black
SLC12A9-AS1	black
Z83851.2	black
NAP1L1	black
RPS23	black
MORC4	black
AC115618.3	black
POU5F1B	black
LINC02495	black
C6orf106	black
RABGGTB	black
KRTCAP3	black
CHMP1B2P	black
EIF3K	black
AP5B1	black
SIDT1	black
RPL21P89	black
SLC41A3	black
NPM1	black
RPL23A	black
RNU1-106P	black
SLC2A10	black
RPL6	black
ZDHHC5	black
RPS2P5	black
SNTB2	black
KTN1-AS1	black
RPIA	black
PITPNA-AS1	black
RPS18	black
CENPV	black
RPL34	black
AC011487.4	black
RPS14	black
ATP6V0A1	black
RPL8	black
PHF5A	black
C2CD2	black
NUDT3	black
COQ10B	black
MRPL1	black
MPPE1	black
UTP14A	black
MRPL44	black
PARM1	black
ACAT1	black
SNRPB2	black
DUT	black
RPL17	black
RPS11	black
EEF2	black
FOXP4-AS1	black
GALNT10	black
CAMLG	black
NME2	black
RPS27	black
RPS19	black
MRPL45P2	black
RPL7AP50	black
NOP53-AS1	black
FRAT2	black
PRAC1	black
CPQ	black
AC069234.4	black
AL513165.1	black
CCT4	black
C20orf27	black
COMMD9	black
GORASP2	black
LINC02492	black
AL590867.2	black
MRRF	black
AC015987.1	black
SYT7	black
SNRPA1	black
IGBP1	black
EEF1A1P6	black
RPS10	black
AL049779.1	black
RPL23	black
ZNF581	black
NSA2	black
IDI1	black
POLR1E	black
SNHG8	black
BID	black
LIAS	black
TAF9	black
AC097468.3	black
UBE3B	black
EXOSC5	black
STIM1	black
AC019069.1	black
FAM86C2P	black
MFN1	black
RAB11FIP5	black
NHP2	black
ZP3	black
ASIC1	black
RPL21	black
AC124798.1	black
RPS3	black
MRPS33	black
AC006329.1	black
RPS6KA3	black
HMGB1	black
RDH11	black
LONP2	black
DLX6	black
NOB1	black
EIF3H	black
RPL36A	black
SPATA7	black
AL513534.1	black
PFDN4	black
RPL30	black
CPEB4	black
AC012618.1	black
MAP2K4	black
RPL10	black
RPL11	black
AC125494.2	black
SLC9A1	black
VPS26C	black
AC104843.1	black
KIAA0513	black
TMCO6	black
TOMM22	black
CYTH1	black
RPL18	black
RPS12	black
RPS5	black
RPL27A	black
TATDN1	black
EIF2A	black
RNF113A	black
AC018738.1	black
GCSH	black
AC124916.1	black
DHFR2	black
MAN2B2	black
ARHGAP44	black
PSAP	black
AC006026.3	black
PES1	black
RPL27	black
RBMX2	black
RBM3	black
NUP88	black
RPL36	black
PLPPR1	black
RSL1D1	black
SNRPD3	black
TMEM216	black
PRDM4	black
RPL26P6	black
RPL3	black
AC113935.1	black
RPSAP9	black
PLIN3	black
PARVB	black
SNHG6	black
ZDHHC7	black
PAQR3	black
ENTPD4	black
ARMC10	black
AC135178.5	black
BX890604.1	black
NOA1	black
ZNF22	black
PIP4K2C	black
C6orf48	black
TXNL1	black
ATP23	black
NFKBIL1	black
AC007497.1	black
PATZ1	black
RPL24P2	black
ANKRD13B	black
RANBP1	black
LETMD1	black
ARL8B	black
SERGEF	black
ANP32B	black
GTF3C1	black
LRRC37A5P	black
COMMD6	black
RPSAP7	black
RPS29	black
ZNF432	black
NIPAL2	black
SLC25A6	black
RPL18A	black
RPL13A	black
RPS4XP23	black
GSTO1	black
MRPL10	black
ATP5PB	black
FAM216A	black
CLNS1A	black
C12orf45	black
FRMD4B	black
UBE2B	black
SNHG11	black
RPL15	black
TWNK	black
PPA1	black
FRG1	black
TBC1D20	black
APEX1	black
C9orf43	black
AC112491.1	black
ERVE-1	black
MOCOS	black
ELK4	black
RPSA	black
RPAIN	black
PANX1	black
NKX2-2	black
BCL2L10	black
ARHGEF18	black
RPS21	black
RPS3A	black
RPS15	black
AL513497.1	black
EXOC2	black
RPL28	black
AC104521.1	black
TMEM104	black
AC027097.1	black
ESRRA	black
ABT1	black
TMBIM6	black
HSCB	black
NPM3	black
THNSL1	black
ENPP5	black
EIF3D	black
SEC11A	black
PSMG2	black
TAF1D	black
RPL22L1	black
STS	black
C19orf48	black
RPL7P9	black
MRPS27	black
ARF3	black
HDHD5	black
RPL7A	black
TRIM16L	black
NONO	black
ERLEC1	black
ACSL1	black
EIF3I	black
NMT1	black
TIMM9	black
AC007490.1	black
KIAA0232	black
RPL37A	black
CERS1	black
ATP5MC2	black
DRG1	black
RPS7	black
TM2D3	black
EIF3L	black
MRM3	black
SF3B6	black
RPL26	black
RPS26	black
UBE2I	black
RUNDC1	black
FBL	black
RPL24	black
VPS18	black
MFF	black
GAR1	black
ALKBH2	black
SNHG5	black
COQ3	black
OPHN1	black
MRPS2	black
RPL21P28	black
IMPDH2	black
AL590094.1	black
ATP8B2	black
MRPL45	black
CDK7	black
MATK	black
PEX6	black
C1QBP	black
UCK2	black
UBA52	black
MYC	black
CETN3	black
UBE3D	black
OCIAD2	black
POLD2	black
RPL35	black
PMM1	black
MYBBP1A	black
PRR7	black
POLL	black
IPPK	black
USE1	black
ATP2C2	black
SLC9A9	black
EIF4EBP1	black
TFAP4	black
AL133406.3	black
EEF1A1	black
RPL10A	black
RPL13	black
MFAP3L	black
RPL19	black
ZC3H8	black
BAALC-AS1	black
RPLP0	black
CPPED1	black
ZNF74	black
EIF4BP3	black
ZFAS1	black
RANBP9	black
SNRPD1	black
TMBIM1	black
EEF1G	black
RPS28P7	black
CYP4V2	black
TKT	black
BZW2	black
SNHG3	black
GRAMD1A	black
PCBP2	black
MGAT2	black
SLC10A4	black
EEF1D	black
PVT1	black
BLMH	black
THOC7	black
RPS9	black
SLC30A1	black
EIF4BP7	black
PTPN1	black
ADSL	black
VDAC2	black
DPH5	black
RPS6	black
PPID	black
EIF3F	black
AC097468.1	black
AC011487.1	black
TRIM62	black
EPB41L4A-AS1	black
RPL21P134	black
RPL32	black
RPL5	black
RPL35A	black
RPS25	black
RPL41P5	black
AC007996.1	black
TIMM21	black
RACK1	black
NTHL1	black
SLC31A1	black
SMKR1	black
RMND1	black
RCC1	black
EIF4B	black
RRP8	black
MRNIP	blue
AC009120.1	blue
AL583839.1	blue
GLB1	blue
AC126544.1	blue
AC109460.2	blue
MIR765	blue
AC009269.5	blue
C6orf163	blue
AC005253.1	blue
EHMT2	blue
TEX29	blue
KANSL3	blue
RNU6-689P	blue
AL513190.1	blue
THAP9-AS1	blue
LINC01376	blue
RNA5SP46	blue
CCDC7	blue
C1orf123	blue
PCGF3	blue
KDM4A-AS1	blue
EPS8L2	blue
AC024267.4	blue
RN7SL608P	blue
RAB24	blue
TTC28-AS1	blue
MIR200A	blue
AC103691.1	blue
AL391994.1	blue
AC099791.2	blue
EXOC3	blue
CEP95	blue
ZNF284	blue
RPS26P41	blue
STARD3	blue
CUZD1	blue
MIR339	blue
PNN	blue
HEATR4	blue
KIAA0895L	blue
AARS2	blue
COX6B1P2	blue
TBP	blue
CCDC40	blue
MUC20-OT1	blue
AC245060.5	blue
AC087289.2	blue
AC232271.1	blue
TMUB2	blue
DNASE1	blue
ULK1	blue
AC022400.8	blue
AC012254.4	blue
AC113410.1	blue
QTRT1	blue
TEN1-CDK3	blue
GNG3	blue
AL021707.2	blue
AP004608.1	blue
STK25	blue
LINC01237	blue
RAD52	blue
DUTP6	blue
AL049539.1	blue
AC067931.1	blue
RNU6-882P	blue
SEMA3B-AS1	blue
AC073896.2	blue
RNU6-1065P	blue
ZNF362	blue
AL117350.1	blue
SLC27A2	blue
CROCC	blue
SPPL2B	blue
AC074117.1	blue
BACE1-AS	blue
PI4KAP2	blue
BICDL2	blue
RSRC2	blue
ST6GALNAC4P1	blue
PMS2CL	blue
KLHL25	blue
MUTYH	blue
AL445222.1	blue
AC007731.2	blue
AC110285.6	blue
AC092574.1	blue
AC022400.7	blue
SSPO	blue
EPDR1	blue
FSIP2-AS1	blue
TRMT2A	blue
GOLGA8B	blue
AP003721.4	blue
AC068533.3	blue
FAM47E	blue
HAGLROS	blue
AC025165.4	blue
THUMPD3-AS1	blue
AC078778.1	blue
ZRANB2	blue
CENPT	blue
DDX5	blue
AC009107.2	blue
MYO15B	blue
BRINP3	blue
ZDHHC8	blue
AL355488.1	blue
E2F4	blue
AC116366.1	blue
ZNF276	blue
AC092794.1	blue
DPH7	blue
N6AMT1	blue
CPO	blue
CCDC24	blue
RNU6-387P	blue
AC092718.2	blue
PRR22	blue
DVL3	blue
FGFR1OP	blue
PDCL3P4	blue
ARFRP1	blue
RAB11FIP3	blue
MAFG-AS1	blue
GTF2IP23	blue
ANKRD10-IT1	blue
CAPN10-AS1	blue
ZNF211	blue
KHSRP	blue
MAPK8IP3	blue
ATXN2L	blue
AL132821.1	blue
AC103810.3	blue
PLBD2	blue
DNAJC3	blue
ATP6V1B1	blue
AC020917.4	blue
CSNK1D	blue
HDGFL2	blue
FAM185BP	blue
AL353803.5	blue
MIR499A	blue
HGS	blue
SNORA12	blue
HMGB1P10	blue
BRD8	blue
PCED1A	blue
AL662907.1	blue
CUTALP	blue
SRRM5	blue
SAFB	blue
AC100830.2	blue
NKX6-1	blue
AL080317.2	blue
AL590235.1	blue
LZTR1	blue
AC007787.2	blue
HSF4	blue
RPL36AP43	blue
RNU6-118P	blue
NAA40	blue
PAIP1P1	blue
AL645608.3	blue
RNU6-762P	blue
ZNF345	blue
PHF1	blue
HPS4	blue
EWSR1	blue
AC022762.2	blue
PGBD2	blue
SLC33A1	blue
DDX11-AS1	blue
AC027644.1	blue
MED15	blue
AL049840.1	blue
AC084824.1	blue
AL513477.1	blue
KLF2P1	blue
AC025034.1	blue
MIR7111	blue
AC109449.1	blue
PLXNB1	blue
RN7SL268P	blue
RELL2	blue
SNORA3B	blue
AL928654.2	blue
RNY1P13	blue
SLC6A21P	blue
AC025178.1	blue
LEMD2	blue
AP001893.1	blue
TBC1D10B	blue
FITM2	blue
MC1R	blue
PNISR	blue
DHX30	blue
TCIRG1	blue
AP001107.1	blue
LENG8-AS1	blue
MIR378J	blue
AC080129.2	blue
GTF2IP14	blue
ANO8	blue
AC009041.2	blue
TAS2R20	blue
MIR6797	blue
EXOC7	blue
LAMC1-AS1	blue
AL031186.1	blue
ZNF700	blue
PIP5KL1	blue
AC004381.1	blue
AL031719.2	blue
AC095057.3	blue
AL645608.7	blue
AL358472.2	blue
PLEKHN1	blue
AC107081.2	blue
MIR1972-1	blue
AC093162.2	blue
AP002812.1	blue
AL445933.1	blue
AL365330.1	blue
SMG1P7	blue
CCDC18-AS1	blue
GABPB2	blue
NDST2	blue
OGG1	blue
RNA5SP203	blue
AC087222.1	blue
AL627309.6	blue
AC025271.4	blue
PAN2	blue
AC011498.4	blue
AL096855.1	blue
AL442663.4	blue
ZNF296	blue
PRDM15	blue
AC004263.1	blue
RNU6-678P	blue
AC005154.1	blue
AC098869.2	blue
AL591845.1	blue
MIR6859-1	blue
MED22	blue
RNU6-610P	blue
AC040162.3	blue
AKAP8L	blue
INTS1	blue
FSCN2	blue
AC011921.1	blue
RWDD2B	blue
LLGL2	blue
SAP30BP	blue
SCOC-AS1	blue
HMGB1P5	blue
ZNF121	blue
KLF2P3	blue
ADCY10P1	blue
ADCY6	blue
AL161729.1	blue
AP000697.1	blue
UCKL1	blue
MRPL38	blue
AC002116.2	blue
AC012615.6	blue
AL139011.1	blue
MIR570	blue
AC048382.2	blue
SCNN1D	blue
AC137932.3	blue
U47924.1	blue
ZNF514	blue
MIR186	blue
AL390879.1	blue
CROCCP2	blue
CD2BP2	blue
AC018638.1	blue
AC010201.2	blue
TRAF2	blue
AC073335.2	blue
ZSCAN9	blue
ZBED5	blue
ZNF653	blue
ZNF814	blue
ZNF529	blue
AC010326.3	blue
RCE1	blue
SNORA33	blue
AC124319.2	blue
AC009053.1	blue
AC005306.1	blue
GAD1	blue
SAMD4B	blue
AL049776.1	blue
AC080162.1	blue
LSMEM1	blue
OR7E38P	blue
PLXNB3	blue
ZNF559-ZNF177	blue
SH3D21	blue
ASPRV1	blue
PARP2	blue
CTBP1	blue
FBXO46	blue
AL360181.2	blue
KPTN	blue
STRADA	blue
SNORA71A	blue
CDRT4	blue
AC091544.5	blue
CR936218.1	blue
DMTF1	blue
AC008741.2	blue
SNORD94	blue
AVIL	blue
AC127502.2	blue
C1QTNF12	blue
AL117344.1	blue
HAVCR1P1	blue
AL390728.4	blue
AC011477.2	blue
AC010326.4	blue
MARK4	blue
MATN1-AS1	blue
PRPF40B	blue
C14orf93	blue
AC022400.5	blue
AC106782.5	blue
MIR548AR	blue
ZFHX2-AS1	blue
PPP1R10	blue
CSPG4P10	blue
DDX39A	blue
AC009090.1	blue
RNU6-353P	blue
AL161725.2	blue
AL139349.1	blue
AC004467.1	blue
AZIN2	blue
AC114730.3	blue
ZNF202	blue
BMS1P1	blue
MIR593	blue
BBIP1	blue
KRBOX4	blue
KAT8	blue
SRRM2	blue
HNRNPM	blue
AC066613.1	blue
DNAH14	blue
LBHD1	blue
RNY3P16	blue
AC245100.2	blue
TMEM198B	blue
SNORD6	blue
RPL12P25	blue
AC009120.2	blue
MIER2	blue
AC073575.2	blue
SERHL	blue
AC010319.4	blue
AL513327.3	blue
AC092119.2	blue
ZNF862	blue
WASH4P	blue
DDX11	blue
MGAT4A	blue
PHKA2	blue
SDR39U1	blue
AL353622.2	blue
AC092902.1	blue
ATP1A1-AS1	blue
NEK8	blue
HMGN2P5	blue
GOLGA6L9	blue
RN7SL262P	blue
UBE2R2-AS1	blue
MIR647	blue
AC048341.2	blue
ANKRD13D	blue
AL049869.3	blue
RF00134	blue
AL031673.1	blue
SMIM17	blue
ZNF767P	blue
CA5BP1	blue
AC024580.1	blue
ROCK1P1	blue
ATG12P2	blue
EVL	blue
MSS51	blue
SCX	blue
AC007566.1	blue
ZNF397	blue
AC004076.2	blue
TRIM39	blue
SNORA47	blue
ACCS	blue
TAOK2	blue
MIR5692B	blue
AL162274.2	blue
RPSAP1	blue
AC010480.1	blue
CPSF6	blue
AL121753.2	blue
MIIP	blue
NPIPP1	blue
AC003070.1	blue
GTF2IRD1	blue
ILF3	blue
RASL10A	blue
PNPLA7	blue
ARIH2	blue
PLPP2	blue
TMEM184A	blue
PRICKLE4	blue
AC009065.8	blue
AF117829.1	blue
AC024257.4	blue
ZNF256	blue
ZER1	blue
C19orf71	blue
AFG3L1P	blue
AC008875.1	blue
MT1P1	blue
SRSF3	blue
AC021078.1	blue
MAPKAPK5-AS1	blue
CEP170B	blue
SNORD104	blue
CCDC61	blue
YIPF5	blue
FBRS	blue
AC026367.3	blue
LAMP2	blue
ZCCHC8	blue
C1orf159	blue
AC020915.2	blue
ZNF337	blue
CRAMP1	blue
LPIN3	blue
SNRNP70	blue
ST8SIA6	blue
BRD4	blue
RPS4XP16	blue
RANBP17	blue
AC023818.1	blue
INO80E	blue
AC069257.2	blue
AC011461.1	blue
LINC01772	blue
REELD1	blue
BTBD2	blue
AL596325.2	blue
ZCCHC9	blue
RN7SL333P	blue
ADNP-AS1	blue
POLG2	blue
ZNF266	blue
RXRB	blue
AC023509.3	blue
AC025171.5	blue
MIR429	blue
ZNF528	blue
SSBP3-AS1	blue
RBM17	blue
AC015813.5	blue
NDOR1	blue
AP001052.1	blue
AC010719.1	blue
PROCA1	blue
PPIAP53	blue
ABCA5	blue
CCHCR1	blue
RNU6-1095P	blue
AC008537.3	blue
GUSBP4	blue
METTL3	blue
AC069281.2	blue
SNORD88A	blue
GUCA1B	blue
PIGL	blue
CLEC4F	blue
AL078645.1	blue
TMEM8B	blue
AC012065.3	blue
IQCC	blue
AC011247.2	blue
MST1P2	blue
CYCSP10	blue
SNORD19	blue
AL050343.1	blue
MPP3	blue
SYMPK	blue
AC138028.6	blue
ZNF787	blue
AL391095.1	blue
AC032044.2	blue
Z94721.1	blue
AC027237.2	blue
DDAH1	blue
Z98749.2	blue
NSUN5P2	blue
AC139795.2	blue
RDH13	blue
CEP131	blue
TTTY16	blue
FAM86FP	blue
AC116914.2	blue
AC093535.1	blue
MAU2	blue
UNC5CL	blue
AC009404.1	blue
PPIEL	blue
DDX51	blue
GOLM1	blue
C19orf44	blue
AC008897.1	blue
AL390208.1	blue
AC024267.3	blue
NPIPB14P	blue
GGA3	blue
AC073107.2	blue
CCDC142	blue
PNPLA6	blue
AC022558.3	blue
XRCC3	blue
AC241585.2	blue
AC020907.4	blue
HMGA1P2	blue
AL133243.3	blue
SNORA13	blue
BAP1	blue
PI4KAP1	blue
AC005840.4	blue
AL121917.1	blue
MUM1	blue
SNORA71B	blue
SNORD60	blue
TEKT4P2	blue
MIR3186	blue
AC020928.1	blue
NDUFAF5	blue
APTR	blue
SCAF4	blue
AC010203.2	blue
SCART1	blue
FAHD2B	blue
LARGE2	blue
AC244197.2	blue
AC093227.1	blue
RF01183	blue
SIRT3	blue
AC024361.1	blue
AK4	blue
HOOK2	blue
CEACAM19	blue
POLI	blue
RF01241	blue
AC092953.2	blue
Z98884.2	blue
AC135506.1	blue
SH3TC1	blue
AC024560.3	blue
PRPF38B	blue
AC013489.1	blue
MIATNB	blue
ZCCHC3	blue
AP000866.6	blue
RNU6-1223P	blue
RNU6-1136P	blue
LINC00663	blue
AC008267.2	blue
EHMT2-AS1	blue
ZNF321P	blue
GHRLOS	blue
AC242376.2	blue
SEC14L1P1	blue
AC245100.7	blue
AC083843.3	blue
AL031432.2	blue
AC005696.3	blue
AC112484.3	blue
CPNE1	blue
LINC01578	blue
HEXDC	blue
AP001148.1	blue
BNIP3P27	blue
FTCD	blue
IGSF9	blue
HAUS7	blue
AL024508.1	blue
CBWD5	blue
RAB11FIP1P1	blue
ATXN7L2	blue
SNORC	blue
TMEM262	blue
HYI-AS1	blue
TBX19	blue
ZNF799	blue
BRD1	blue
EIF4HP2	blue
AC012170.2	blue
SETD6	blue
DNHD1	blue
RGS11	blue
SNORD36C	blue
AC093525.8	blue
PGS1	blue
MIR3685	blue
TEX22	blue
RNU6-418P	blue
RNU6ATAC18P	blue
AC104532.2	blue
AGAP4	blue
ZNF830	blue
MTMR9LP	blue
RNA5SP82	blue
AC018638.6	blue
WRAP73	blue
AC009283.1	blue
AP001619.1	blue
AC138207.8	blue
MICALL2	blue
AC091185.1	blue
AC006378.1	blue
RN7SL452P	blue
PRPF39	blue
MIR3942	blue
PIGHP1	blue
AL020997.3	blue
PCYOX1L	blue
GBA	blue
AC012313.6	blue
AP003392.2	blue
CWC25	blue
AC012254.1	blue
AC141002.1	blue
AC005899.7	blue
DPF2	blue
ANKZF1	blue
FCHSD1	blue
GPR35	blue
DRICH1	blue
CD99P1	blue
SNORA69	blue
TIMM44	blue
CCDC110	blue
AL022322.1	blue
NPPA-AS1	blue
PACS2	blue
SNORD1B	blue
DOT1L	blue
SEMA6A-AS1	blue
AKAP17A	blue
Z84480.1	blue
FLOT1	blue
MIR25	blue
MOV10	blue
MLXIPL	blue
MTG2	blue
ZNF346	blue
RBM10	blue
CAMSAP3	blue
YES1P1	blue
MITD1	blue
ATG16L2	blue
AL359921.2	blue
AC135983.2	blue
AC048341.1	blue
GTF3C5	blue
RNY4P10	blue
ARHGAP27P1-BPTFP1-KPNA2P3	blue
ZFYVE27	blue
METTL17	blue
IFRD1	blue
EMC3-AS1	blue
MAP2K7	blue
TAZ	blue
AL021707.1	blue
AC010809.1	blue
GRTP1	blue
FLNB-AS1	blue
ANKRD49	blue
SCAND2P	blue
SNORD7	blue
HPX	blue
AC079140.3	blue
ZBTB12	blue
APBB3	blue
SAFB2	blue
SNHG17	blue
RRP7BP	blue
RNU6-94P	blue
E4F1	blue
SARS2	blue
USP36	blue
UPF3B	blue
AC018653.3	blue
TAF15	blue
HDAC6	blue
RNA5SP122	blue
CATSPER2	blue
GLIS2-AS1	blue
RF00569	blue
TRMT11	blue
PAFAH2	blue
TPTE2P5	blue
CAPN10	blue
B4GALT4	blue
ZNF354B	blue
CCDC183-AS1	blue
LINC02062	blue
LCN12	blue
UVSSA	blue
C1orf228	blue
AC245014.3	blue
AC010618.3	blue
LTB4R	blue
NEAT1	blue
AC008737.1	blue
AL022328.3	blue
AC093726.2	blue
CCDC120	blue
SH2B1	blue
AC004908.3	blue
HMGB3P24	blue
TP73-AS1	blue
AC068790.3	blue
AC011444.3	blue
AC006272.2	blue
AC139887.1	blue
AC079907.1	blue
MRGBP	blue
AC005899.6	blue
AC105339.5	blue
MIR324	blue
ACYP1	blue
ZNF133	blue
AC245140.2	blue
LINC01569	blue
NSMCE4A	blue
AL157791.2	blue
AFDN-DT	blue
AGAP3	blue
CDK3	blue
PHC1	blue
RNF207	blue
ASLP1	blue
AP000892.2	blue
MBD6	blue
PIAS4	blue
URGCP	blue
BBS5	blue
SCRN2	blue
DAZAP1	blue
MTMR2	blue
ATP5MC1P3	blue
SFI1	blue
LRGUK	blue
SRSF5	blue
ACIN1	blue
GABPB1-AS1	blue
AC004771.1	blue
AC007224.2	blue
LINC00342	blue
FRG1HP	blue
IPO5P1	blue
AC018638.7	blue
NKTR	blue
FAM13A-AS1	blue
PABPN1	blue
INE1	blue
RNF146	blue
LRRC75B	blue
AC109454.4	blue
AC012442.1	blue
MRPL53	blue
BRPF1	blue
ALDH6A1	blue
AL136295.2	blue
THOC6	blue
AP000692.1	blue
AC005839.1	blue
AC007283.2	blue
ZNF419	blue
FLRT1	blue
AL596202.1	blue
AC114490.1	blue
DCAF8	blue
SUGP2	blue
AC005237.1	blue
CISD1	blue
KCNK7	blue
AL022328.2	blue
AC004596.1	blue
RBM5	blue
OR51E2	blue
MIR1285-1	blue
AL732314.6	blue
ZNF598	blue
EFCAB2	blue
COQ4	blue
C12orf76	blue
AL035681.1	blue
AC087276.1	blue
TTLL3	blue
ZNF513	blue
STARD7-AS1	blue
RF00003	blue
PRPF3	blue
Z69706.1	blue
AC132812.1	blue
AC093642.2	blue
AC097372.3	blue
AC112497.1	blue
SURF6	blue
FBXL19-AS1	blue
ZBTB3	blue
AC009977.1	blue
EPOP	blue
AC011481.2	blue
PPP1R26	blue
ARFGAP2	blue
AC129510.1	blue
RF00404	blue
EIF3J-AS1	blue
ZSWIM9	blue
PARD3-AS1	blue
AC104564.3	blue
AL109811.3	blue
SPACA6	blue
MFSD14C	blue
AL450263.1	blue
FGF17	blue
AC007220.1	blue
AC103810.1	blue
PLEKHM1P1	blue
SPOUT1	blue
FAM24B	blue
LSM14B	blue
C3orf52	blue
SRRT	blue
AC016737.1	blue
C20orf96	blue
ZNF37CP	blue
THOC1	blue
LINC00539	blue
AL031717.1	blue
AC005534.1	blue
AC073476.1	blue
INTS12	blue
AC000123.2	blue
MIR3682	blue
SDHAP1	blue
ZNF282	blue
SOX8	blue
PRKRIP1	blue
SPRN	blue
FAR2P3	blue
ERMARD	blue
AC093827.3	blue
AC010203.1	blue
MT-TM	blue
TARBP2	blue
AC009779.3	blue
AC073487.1	blue
AL359881.2	blue
UAP1L1	blue
PPP3CB-AS1	blue
SRCIN1	blue
ATAD3B	blue
RN7SKP80	blue
TSEN54	blue
TSC2	blue
MORN1	blue
PYROXD2	blue
AL162586.1	blue
AL122035.2	blue
CHFR	blue
AC068790.4	blue
AC027373.1	blue
TMEM9B-AS1	blue
NALT1	blue
SIRT7	blue
EPOR	blue
N4BP2L2	blue
SETD3	blue
HAUS5	blue
AL122125.1	blue
AC012651.1	blue
DEF8	blue
KLHDC2	blue
AC026471.4	blue
SLC25A41	blue
SMURF2P1	blue
ZBED6CL	blue
LYG1	blue
SNORD59A	blue
EBLN2	blue
NBPF14	blue
HNRNPH1	blue
SCN8A	blue
ALDH9A1	blue
AL596442.2	blue
LINC01480	blue
AC091230.1	blue
SCARNA12	blue
ELL	blue
C3orf35	blue
FBXL19	blue
ING5	blue
GOLGA2P10	blue
MIR3936HG	blue
STX4	blue
TMC6	blue
AL031009.1	blue
ZNF300	blue
RFX1	blue
RSAD1	blue
DLEU2	blue
NFATC2IP	blue
RN7SL574P	blue
TRA2B	blue
AC022167.2	blue
FNBP4	blue
IRX3	blue
ASS1P12	blue
AC007390.2	blue
ZBTB48	blue
NPHP3	blue
AC007842.1	blue
AC093797.1	blue
MIR3653	blue
CCDC146	blue
TSPOAP1	blue
AC135050.5	blue
TIA1	blue
N4BP2L2-IT2	blue
AC104463.2	blue
AP001458.1	blue
XRCC1	blue
TBC1D3L	blue
SZRD1	blue
MED24	blue
AL020997.2	blue
TNRC6C-AS1	blue
CC2D1B	blue
RBM34	blue
PBX4	blue
AL355802.2	blue
LRRC45	blue
CCDC9	blue
ANKRD18A	blue
LRRC28	blue
ZNF500	blue
DLGAP1	blue
RGS4	blue
SIAE	blue
AC138932.5	blue
GGA1	blue
CCDC84	blue
TBC1D8	blue
GABBR1	blue
RNU6-1048P	blue
ZNF117	blue
AL157392.4	blue
LRRC37A3	blue
CLCN7	blue
E2F6	blue
NOXRED1	blue
AC006449.2	blue
ZNF212	blue
TECTA	blue
UOX	blue
AC114402.1	blue
AC027271.1	blue
ZRSR2	blue
MIR559	blue
TRMT10B	blue
AL512652.1	blue
FAM114A2	blue
PTMAP3	blue
AC010327.5	blue
ZNF628	blue
C15orf62	blue
EED	blue
FAM193B	blue
RAD9A	blue
AC008759.2	blue
NPAS3	blue
AC131212.3	blue
JMJD6	blue
LRRC37BP1	blue
SEPT7-AS1	blue
AL662797.1	blue
SNORA26	blue
AC005785.1	blue
ZNF252P-AS1	blue
AL731566.1	blue
CDAN1	blue
DDX39B	blue
BMS1P4	blue
AP001062.1	blue
VARS2	blue
AC108134.1	blue
STPG3-AS1	blue
AC090236.2	blue
PROB1	blue
ERF	blue
UCP3	blue
GLIPR1L1	blue
AL049780.1	blue
AP000254.1	blue
LINC01355	blue
CDK20	blue
AC090510.2	blue
RMDN3	blue
TRMT1	blue
CARD14	blue
SNORD63B	blue
ZBTB45	blue
FAM219B	blue
AC244154.1	blue
LINC01473	blue
AL096701.3	blue
RNU7-49P	blue
POLN	blue
SNORA22	blue
AC079414.3	blue
AC009022.1	blue
CHKB-CPT1B	blue
MAPK7	blue
D2HGDH	blue
AP002490.1	blue
MKNK1	blue
RN7SL180P	blue
AC055822.1	blue
CLCNKA	blue
KCNC4-AS1	blue
NOL12	blue
AC254562.1	blue
AL391834.1	blue
ZNF83	blue
AGAP6	blue
WASH7P	blue
AL138787.2	blue
GSDMB	blue
ACBD4	blue
AL021707.6	blue
AC092718.7	blue
ZMAT1	blue
HIC2	blue
MZF1	blue
AC137630.3	blue
AC133919.2	blue
FLYWCH1	blue
AL450998.3	blue
AC092757.2	blue
AC011498.6	blue
STAG3L3	blue
PASK	blue
RPS20P33	blue
NBPF8	blue
AD001527.1	blue
AGER	blue
SFPQ	blue
AC023906.5	blue
BANF1P2	blue
BX255925.1	blue
SCARNA13	blue
KLRA1P	blue
U2AF1L4	blue
RING1	blue
AC002128.2	blue
AC106782.6	blue
AP001160.4	blue
SULT1A1	blue
ACRBP	blue
SFSWAP	blue
KCNIP2	blue
C1orf174	blue
ATP6AP1L	blue
AC000123.1	blue
TMEM234	blue
NME3	blue
TRIT1	blue
KCNMB3	blue
ZNF404	blue
AL356481.3	blue
NAXD	blue
AP001107.8	blue
SLC25A34	blue
HDAC7	blue
AL360181.1	blue
RFNG	blue
AC087294.1	blue
RNU6-1053P	blue
NOL3	blue
MIR135A1	blue
AC131212.2	blue
C5orf63	blue
AC008870.2	blue
MCM3AP-AS1	blue
KHDC4	blue
AP001029.1	blue
NPPA	blue
BAIAP3	blue
SH3GLB2	blue
TMCO4	blue
AC011481.1	blue
GOLGA8A	blue
MCCC1-AS1	blue
AC002044.1	blue
RRN3P3	blue
AL138724.1	blue
ASB6	blue
EVPL	blue
AC015849.3	blue
PAXBP1	blue
RGMB-AS1	blue
MIR657	blue
AL354877.1	blue
ZBTB22	blue
ENGASE	blue
TSSK6	blue
SNX22	blue
ZNF528-AS1	blue
CBX3P2	blue
ARVCF	blue
PHF13	blue
BTD	blue
DDX55	blue
B3GNTL1	blue
AC005841.1	blue
AP000866.3	blue
SART1	blue
FBXL12	blue
PRKCZ-AS1	blue
AC104655.1	blue
AL162231.1	blue
AL356481.1	blue
RBM14	blue
AC027801.1	blue
SCML1	blue
BUD13	blue
AC108488.1	blue
AL121890.5	blue
U2AF2	blue
KCNAB3	blue
SNHG15	blue
LUC7L	blue
ANKRD29	blue
EXO5	blue
AC009120.3	blue
RN7SL130P	blue
AC138028.4	blue
ZNF324	blue
Z84485.1	blue
AL132639.3	blue
AC005387.1	blue
AC022098.1	blue
AP000487.1	blue
TTC31	blue
AC092123.1	blue
SMARCD1	blue
RNU6-853P	blue
AL353622.1	blue
MIR5704	blue
UNKL	blue
AC004080.2	blue
SNORD99	blue
FAAHP1	blue
C7orf61	blue
YJEFN3	blue
AC016957.2	blue
AC005104.1	blue
FAM86B3P	blue
SLC25A25-AS1	blue
MIR331	blue
AL590652.1	blue
AL391244.3	blue
L3HYPDH	blue
AL139287.1	blue
AC022382.1	blue
HSD17B7P2	blue
TSPYL2	blue
EIF5B	blue
ZNF785	blue
GNRH1	blue
AL359881.1	blue
AC092666.2	blue
PLCB3	blue
TFAP2A	blue
AC024060.1	blue
STK11	blue
RPL23P2	blue
AXIN1	blue
NUP85	blue
AC131159.1	blue
USP49	blue
RNVU1-3	blue
UIMC1	blue
AC016596.1	blue
SETD1A	blue
SUGP1	blue
SRSF1	blue
AC006435.2	blue
AC024267.5	blue
AC012254.5	blue
AC127024.6	blue
CCDC57	blue
SLC9A2	blue
AC132008.2	blue
NKIRAS1	blue
AC007216.2	blue
POLG	blue
WBP1	blue
RNA5SP108	blue
ODF3B	blue
ZNF667	blue
PSMG4	blue
USPL1	blue
AC010809.2	blue
ZNF577	blue
AL355987.4	blue
GIGYF1	blue
WDR93	blue
ACO1	blue
AC091390.4	blue
LRCH4	blue
RPL31P52	blue
AL161729.4	blue
AC008105.1	blue
AL645608.2	blue
GNPNAT1	blue
MARK3	blue
C19orf57	blue
DLGAP1-AS2	blue
RAB28P5	blue
SCARNA8	blue
AC010997.5	blue
AC020594.1	blue
MYO7A	blue
MIR4728	blue
AGA	blue
TELO2	blue
AC121761.2	blue
RILPL1	blue
INPP5E	blue
AL354950.1	blue
AP002495.1	blue
AC018638.2	blue
MEF2B	blue
TMEM161B-AS1	blue
ZNF586	blue
SMPD4	blue
ERVK3-1	blue
LINC00921	blue
AC092809.4	blue
EXOSC10	blue
IDH1	blue
AC005726.3	blue
CENPB	blue
CC2D1A	blue
FAM71F2	blue
WDR74	blue
AP006621.2	blue
AC008969.1	blue
AC245060.2	blue
AL031775.2	blue
AP1G2	blue
AC012676.1	blue
AL606760.2	blue
Z83843.1	blue
MATR3	blue
ZNF224	blue
MGAT4B	blue
AC003035.1	blue
AC091390.3	blue
PRMT7	blue
AC084018.1	blue
AC010973.2	blue
HERC2P2	blue
RN7SL23P	blue
ARL6IP5	blue
TMEM91	blue
FAM131A	blue
P2RY11	blue
CLK2	blue
SMPDL3A	blue
AP4B1	blue
ZNF691	blue
AC127024.4	blue
SLC23A3	blue
ALMS1P1	blue
LINC02449	blue
MED26	blue
RTEL1-TNFRSF6B	blue
AL355075.2	blue
CDC37	blue
AC011468.1	blue
AC012467.1	blue
ABCD4	blue
AC092535.4	blue
SHROOM1	blue
ZNF316	blue
HCG25	blue
AC010680.4	blue
LEAP2	blue
FCGR2C	blue
LINC01896	blue
AL390726.5	blue
AC016586.1	blue
ZNF782	blue
AL136221.1	blue
SPATA20	blue
RNF44	blue
MBL1P	blue
ANKRD9	blue
GPC2	blue
WDR90	blue
DCAF15	blue
AC137630.2	blue
AC133550.2	blue
AL591895.1	blue
MIR6835	blue
AC092757.3	blue
ALKBH6	blue
AC060780.3	blue
SETD4	blue
AC004890.2	blue
AC121493.1	blue
CSNK1E	blue
RNU6-833P	blue
ZNF579	blue
MIR6832	blue
AC016773.1	blue
SPDYA	blue
FAR2P1	blue
AC105052.2	blue
SPATA24	blue
LTB4R2	blue
PPP2R3B	blue
AL590705.5	blue
FRS3	blue
MIR4701	blue
RNU1-103P	blue
SNORA55	blue
AL139246.1	blue
HDAC3	blue
CBWD4P	blue
TRA2A	blue
LMBR1L	blue
PRR14	blue
SC5D	blue
RNU7-151P	blue
MAMDC4	blue
RBM4B	blue
OBSL1	blue
ZNF354A	blue
AP001157.1	blue
ZNF594	blue
NARF	blue
SRSF4	blue
AC112694.2	blue
AC009133.1	blue
SNORA2C	blue
AC136604.2	blue
RBM19	blue
LINC01389	blue
SRSF11	blue
AL023284.4	blue
RNU6-807P	blue
PCSK4	blue
SUPT5H	blue
MIR4730	blue
ZNF226	blue
AC016394.2	blue
NRBF2P5	blue
ME3	blue
CHMP4A	blue
TUBE1	blue
COPS7B	blue
ZNF200	blue
KAT2A	blue
LINC01252	blue
FAAP100	blue
NPIPB15	blue
LMTK3	blue
UNK	blue
AL121583.1	blue
AC017104.1	blue
ZGPAT	blue
POMT1	blue
ZNF182	blue
LRRC37B	blue
LINC00173	blue
PLIN5	blue
ZSCAN18	blue
CCDC14	blue
AC093151.2	blue
GPN2	blue
AC027117.1	blue
AP006621.4	blue
[truncated: 19,203 more rows]
