# Supplementary material for: High copy number variations, particular transcription factors, and low immunity contribute to the stemness of prostate cancer cells
Source: J Transl Med. 2021 May 13;19:206. doi: 10.1186/s12967-021-02870-x (PMC8117623; doi:10.1186/s12967-021-02870-x)
Supplement: Supplementary file 3 — Additional file 3. Table S2. Results of differential expression of stemness genes in MEmagenta module. [file 12967_2021_2870_MOESM3_ESM.xlsx]

## Sheet: Sheet1
gene	pvalue_fdr
TMPO	0.395092
FANCG	2.25956e-06
POLA2	0.250561
FDFT1	0.000119563
DENR	1.60163e-09
C17orf53	0.447203
RAD54L	5.15305e-09
WDHD1	0.939303
AC022211.3	3.58899e-07
HMGB3	5.76546e-15
CEP250	0.566968
PIMREG	1.71423e-16
FOXK2	2.12586e-06
ANXA3	0.0129398
CENPA	1.36559e-17
RACGAP1	5.06445e-06
CPSF3	0.00113977
TOP2A	6.36242e-11
BMP6	0.000436666
KIF20A	2.0263e-14
MEX3A	1.71055e-10
PFKFB2	0.000416466
LINC01535	1.93947e-07
AC124283.2	0.000244215
UBL4A	3.20753e-05
ZNF124	8.1757e-07
CLN5	6.56392e-07
CIP2A	0.452925
NACC1	6.3032e-09
MTHFD1	2.44951e-05
DCTPP1	0.0307215
C4orf46	0.0471046
FANCA	2.60982e-05
TTC13	2.37569e-07
POC1A	1.20456e-14
EIF5AP4	0.992631
PUS7	9.99615e-09
XPO5	5.84512e-08
CKAP2	0.142706
SLBP	3.97768e-06
CHAF1A	4.81986e-05
MCM8	0.686969
DNMT1	0.0457396
KCTD5	2.17945e-07
PRC1	4.71233e-14
MKI67	4.17086e-16
GINS2	0.120095
CDC20	2.87433e-17
TMPO-AS1	1.71421e-09
UBE2SP1	2.9982e-05
DSCC1	3.85145e-06
SCML2	0.686969
TUBA1C	0.0409651
MDC1	0.000451287
EIF2S2	3.18376e-08
AURKA	3.49492e-13
TBC1D24	0.010872
MAP4K4	9.63893e-07
LRP8	0.390011
NUSAP1	3.39529e-08
TMEM132A	6.49696e-19
GINS4	0.3802
IPO9	0.430155
SGO1	7.89998e-11
CDK4	2.06696e-05
IMMT	0.590165
TMEM183A	0.00174711
IRAK1	1.90634e-14
SCLT1	0.709104
FAM122B	0.367388
CCNF	0.644994
TMEM62	0.394831
ZNF324B	0.0777533
NCAPG2	1.26788e-06
C5orf34	1.59366e-11
CASK	0.629226
HMMR	1.90634e-14
PRMT3	0.00193219
PFKFB4	0.0546923
IARS2	0.00126939
BUB1	4.63542e-11
PCLAF	6.73604e-12
BUB3	2.51766e-06
YBX1P10	0.0591535
PSMC1	0.752663
DBF4	1.17289e-13
OXCT1	0.966339
TCFL5	0.433498
UHRF1	4.7193e-07
GID8	4.25004e-11
CCNE1	0.364285
POP1	6.94178e-05
INTS13	0.000508109
RRM1	0.589327
POLE2	2.61049e-05
DCLRE1B	0.381508
ESPL1	1.75035e-10
ZNF512B	0.172985
CDCA3	4.506e-16
SCAP	3.75482e-07
TRIM59	1.28047e-06
LIG1	0.00535827
NKX3-2	0.00880086
CSTF3	2.66649e-08
GPSM2	8.02544e-13
PLAA	0.0159228
MND1	1.29946e-06
MASTL	0.246477
TCF19	3.36393e-05
TAF5L	0.932211
CASP3	0.535344
YEATS2	0.00429528
DNAJA3	2.16852e-07
RFC5	0.59167
H2AFZ	0.629081
ARHGEF39	5.97795e-05
CCT6A	1.12241e-10
CDCA8	1.84227e-17
C1orf131	0.000129229
INCENP	0.86553
KNL1	3.18376e-08
MCM10	2.33513e-06
GNAI3	0.154205
CHEK2	4.88594e-07
PGAM5	1.70618e-10
ERCC6L	2.48176e-12
TUBA1B	0.00954588
TRIP13	1.0376e-16
FLVCR1	6.13281e-09
LPCAT1	2.52199e-16
PSMD10	0.0526854
NDC80	3.72909e-06
TICRR	0.00534214
RBL1	0.000295305
CNOT10	8.33876e-10
NSUN2	2.0263e-14
TBCCD1	0.132505
MYBL2	3.09248e-18
SPAG5	1.40955e-15
C6orf62	0.000298687
PKM	4.90078e-05
RNASEH2A	1.87025e-10
PRPS1	2.92221e-07
TK1	2.97915e-14
FANCD2	4.90764e-08
AL606763.1	0.0398643
CAD	2.45849e-06
CDK5R1	2.53116e-15
BRCA1	0.458432
NUDT19	5.48033e-16
ZWINT	2.78501e-09
RNF8	0.0155094
NCAPG	6.81913e-14
ENSA	0.000860045
CELF5	6.84639e-08
CCNA2	3.70778e-15
TPPP	0.686666
TDP1	1.54998e-06
YBX1	0.221288
AC004816.1	0.966339
TIMELESS	5.73491e-09
KIF15	4.81986e-05
PPIF	0.0584078
MIF4GD	0.00242451
DNAJC9	0.00449393
CDKN3	1.20456e-14
PLK4	0.698987
C1QTNF6	3.58203e-05
WASF1	4.35833e-06
CENPI	0.000138082
KLK2	1.31765e-08
MAD2L1	9.73638e-05
SLC7A6	0.932747
VDAC3	0.00895098
CHEK1	0.120095
MCM2	0.081535
FBXO5	0.00322285
CDCA5	4.2449e-17
AL928654.4	1.42829e-05
LMNB2	1.36138e-08
FAM220A	0.974151
DLGAP5	2.69141e-15
CDC25A	1.73261e-13
APEX2	0.459851
CENPK	0.00706991
IFT52	0.000759235
NCAPD2	0.394032
TUNAR	0.997802
CENPP	0.0259617
FH	6.24975e-07
TMEM97	0.000238653
AC011503.2	8.99693e-05
FIGNL1	0.86194
EZH2	2.1717e-20
PWP1	0.589156
KIF24	0.384418
TIMM8A	2.04712e-11
PIGW	3.49733e-14
VRK1	0.446956
CBX3	1.27201e-11
DDIAS	0.0535022
PNPT1	2.68225e-07
CDK2	0.202127
CEP55	1.09749e-11
ZNF93	4.31206e-05
GAS2L3	0.153994
MTFR2	5.18168e-06
FDPS	0.620456
CDC45	5.57306e-13
PKMYT1	1.13051e-13
AL162595.1	0.91978
TARS	2.0379e-09
PBK	3.7556e-13
CDCA4	0.622117
JPH1	0.652827
TRAIP	2.66649e-08
RUVBL1	6.49696e-19
PGK1	0.000443919
GINS3	0.000102524
INPPL1	1.6695e-13
KIF4A	4.2449e-17
ADAM2	2.23765e-13
DARS2	1.04139e-06
MELK	2.38248e-15
KPNB1	9.43509e-10
CACYBP	0.211204
KIF18B	1.01025e-14
NUP62	0.000147447
EFTUD2	0.0105187
DNA2	3.26428e-05
CDKN2D	0.508056
PLCH1	0.000542129
RFWD3	0.0709561
FARSB	1.98854e-14
TFB2M	1.96887e-07
NAT10	0.00172413
RMI2	0.398594
CLPB	0.00719344
ANAPC7	0.105305
STX3	0.0172661
DIAPH3	1.06426e-09
RPA3	0.00553651
AC087385.2	0.0106352
SUB1	0.0128356
RAE1	0.381508
NEK2	2.29107e-14
BRI3BP	3.69924e-08
PGD	0.00013697
SAE1	7.08433e-05
FAM173B	0.00905213
SPEF2	0.643484
ASPM	5.76253e-11
DEPDC1B	2.22698e-14
RAD54B	0.142907
BLOC1S5-TXNDC5	1.21587e-05
DROSHA	0.0112667
WDR62	1.09749e-11
CKS1B	0.000155149
LIMK1	0.000615707
SPDL1	1.43637e-06
CDT1	9.62547e-08
TTF2	0.935086
RNFT2	1.6414e-13
NEMP1	0.22808
NOL10	1.79431e-09
STIP1	0.00010883
XYLB	9.2242e-11
SMC2	0.246477
SDHA	0.247131
TUBB	0.00855663
PHLDA2	0.336417
TMEM52	4.95854e-14
DNMT3B	0.000244215
POLD3	2.37569e-07
GTSE1	6.81117e-17
UBE2T	6.84639e-08
ACTL6A	1.89728e-05
PSMC3IP	0.0727426
RBBP7	2.85678e-12
TRIM65	6.73975e-09
NKIRAS2	0.00517071
CDKN2C	0.982673
AC012073.1	7.38575e-15
CHSY3	0.0340436
POLD1	0.000155085
RAB28	0.433247
PSRC1	0.0252682
ERO1B	0.000299898
TSSK5P	0.0323037
SKA3	2.42862e-18
XPO7	1.31117e-08
ARPC1A	0.0145942
FOXM1	7.83894e-18
PANK1	0.00214831
CTPS1	0.18017
GEN1	0.818044
KIF23	0.00378145
REEP4	0.81593
C12orf49	0.00957269
KNTC1	0.452925
UBFD1	1.28047e-06
DSN1	0.686969
CYP4A22-AS1	1.27883e-12
ATAD5	0.896366
TCF3	3.14002e-10
ZWILCH	0.000222237
SLC5A6	1.02846e-09
PAIP1	0.86194
CBX1	0.22808
GRSF1	1.6695e-13
AC093724.1	0.668878
PTTG1	4.73601e-12
PCNA	0.263798
AUNIP	0.467763
TAF4	6.59674e-07
PHF6	0.966339
PRLR	0.214537
E2F2	1.25396e-07
COA7	2.07501e-11
NUP107	0.222153
MPHOSPH9	0.934555
CCT5	1.49457e-09
CCDC51	6.92147e-09
CCDC18	0.000102524
XRCC2	3.30628e-05
PSMD14	0.018999
RAD51	3.18376e-08
AC099850.3	0.0282874
SLC25A19	2.9137e-09
C1orf112	0.891692
TEDC2	6.48946e-19
SKA1	6.97239e-15
SLC6A8	0.00116326
URB2	0.000248056
AURKB	1.40955e-15
EI24	3.23624e-05
KPNA2	1.09172e-12
SKA2	7.92497e-05
DHX37	0.000305565
ARL6IP1	3.30741e-05
ENO1	0.000103367
DONSON	0.000842277
PRIM1	0.167933
H2AFX	1.26902e-10
PLXNA1	0.221903
CDC25C	2.18396e-17
ANLN	0.000943247
ECT2	2.04021e-07
BIRC5	1.78937e-18
MCM4	0.638405
HELLS	0.0147499
KLK3	3.47854e-05
CNOT9	0.000108788
GINS1	0.510142
CDC6	1.96887e-07
TTC26	0.214291
RAD1	0.914763
NSD2	4.26748e-10
RAI14	6.23444e-06
CCNE2	1.10336e-06
FANCI	0.0599207
HMGB2	0.822347
SPP1	0.00061594
GMPS	0.201888
CENPE	6.88796e-09
STMN1	0.0118662
CHAF1B	3.17385e-06
RNF19A	0.20443
GARS	4.46415e-18
MYO19	6.98867e-15
IQGAP3	5.83766e-16
BLM	3.49645e-09
CENPQ	3.20847e-05
HJURP	6.49696e-19
LIN9	0.227947
C18orf54	0.0191948
ELOVL6	0.0609608
PSMD11	3.68035e-07
ZNF131	0.0899118
HASPIN	8.33876e-10
MCM3	1.8151e-07
SIPA1L2	0.635523
UBE2V1	1.04296e-05
CENPU	7.20307e-11
PPAT	4.07564e-12
SNORA14B	0.0156887
APOBEC3B	0.000115864
CEP85	0.150046
E2F1	1.78176e-08
AL928654.1	0.151286
ZNF530	0.0159228
HSPD1	1.42832e-15
PUM3	1.01025e-14
ZFP64	0.0378537
CCNB2	2.01537e-15
UNG	0.733996
WDR70	0.0202022
SGO2	0.00117535
VARS	1.21193e-18
HDGF	1.10964e-12
CAPZA1	0.00545434
E2F8	0.177526
NOP56	2.6613e-18
MIS18A	1.10767e-07
GGH	0.00568535
SPC25	1.07433e-13
CDK16	9.99335e-14
CIT	1.1168e-08
ARHGAP11A	2.51766e-06
TIMM17A	6.56126e-05
DHFRP1	0.40204
DHFR	0.0262821
AC010643.1	9.56563e-09
SNORD67	0.0204578
EXO1	2.02301e-10
RFC2	0.000484826
POLR3C	0.0248346
TACC3	1.40468e-07
E2F3	1.77864e-07
NASP	0.318399
CENPW	0.643484
CENPL	0.18017
KIF11	3.06591e-09
UBAP2L	0.000310195
SPC24	1.30952e-16
LRR1	0.0730311
DDX20	0.530049
UBE2A	0.566783
CENPH	0.0724553
OIP5	4.90764e-08
RPS10P3	0.000550045
GEMIN2	0.0163886
PSME3	0.00548696
ZGRF1	2.68223e-07
TOP3A	3.19249e-05
RIPPLY3	3.64375e-06
RRM2	7.29059e-16
PPIL1	0.0313924
CCNB1	9.43082e-14
WDR76	0.0135806
RCC2	1.2163e-12
AC060780.2	0.000518831
KIF18A	0.381508
CHAC2	0.0956592
LLGL1	0.00709057
JPT1	0.000246127
NUDT1	1.13365e-05
RFC4	7.25324e-08
TPX2	8.21808e-16
PSMD2	0.191905
SLC35A2	1.47902e-09
BUB1B	1.0376e-16
NCAPH	4.6406e-13
PLEKHA8	0.0129398
ANKLE2	0.00378145
SLC12A7	1.71055e-10
TXNRD1	0.0133998
DCAF4	0.000272219
HPRT1	0.000153844
ERI1	0.0354413
BRIX1	1.62548e-06
PDHA1	0.588986
AC098934.1	2.85678e-12
UBE2S	1.18578e-14
EDARADD	0.150253
BTBD10	0.00880086
CKAP5	0.0932193
TMEM201	5.72427e-08
XPOT	9.88e-10
CD3EAP	2.69141e-15
FEN1	7.89756e-13
KNOP1	2.04027e-05
BRIP1	0.185166
NUF2	3.16987e-12
WDR3	8.47783e-06
C9orf40	0.686666
ZNF367	0.65063
KIF2C	2.36373e-11
ELK1	6.07714e-05
EME1	1.08907e-12
RAN	3.97429e-10
TYMSOS	0.00172413
DTL	0.0057193
NMU	0.530049
PARP1	0.0587796
IGKV1-12	0.102189
CEBPG	0.0147499
RAD51AP1	4.94982e-06
STIL	1.21548e-15
EIF2S1	0.228707
ARHGAP6	0.818044
CKAP2L	7.52646e-07
SUV39H1	0.0977581
SMC4	0.0644777
PRR11	0.000693668
SHMT2	1.3992e-16
AC098934.2	5.74899e-06
AC100861.1	0.00175323
LMNB1	5.11985e-11
NDC1	2.26005e-05
ORC6	1.70619e-09
XPNPEP3	1.78176e-08
TROAP	1.21193e-18
CKS2	3.39713e-07
TNFRSF18	1.3266e-05
MTHFD2	2.97915e-14
CEP72	1.49814e-05
WDR53	0.934555
KIFC1	3.85593e-15
PSMA6	0.0491653
CLCN2	2.55063e-11
AC098487.1	4.02957e-08
ASF1B	2.15113e-11
SLX4	0.000485004
R3HDM1	0.000419618
UBQLN4	0.0118339
CKLF	0.699169
HMGCS1	1.28072e-06
PIF1	0.367388
BOLA2-SMG1P6	0.0680156
SHCBP1	2.05426e-11
ST3GAL1	9.0077e-09
SRPK1	0.160958
MCM5	0.950143
CDC7	0.807158
LSG1	0.209902
ZNF622	1.17861e-07
USP39	0.699169
TOMM40L	7.43409e-05
RFC3	4.43894e-05
AL022718.1	0.0515957
TYMS	0.680155
TTL	0.0140606
HAUS8	0.610128
GPI	1.06981e-10
VBP1	0.00080527
RABIF	6.36744e-12
SPAG1	0.821664
GPN1	0.557446
MCM7	9.36071e-09
PSMA5	2.54725e-11
CXorf56	0.0572771
PLK1	1.04529e-16
CHCHD3	0.622117
SQLE	0.0845924
AC009005.1	1.90634e-14
TCOF1	0.00550356
HCCS	0.600537
TIPRL	0.145504
CENPM	2.57512e-17
AC138904.1	6.10286e-16
MCM6	0.0257082
COLGALT1	9.68669e-07
MSL3	3.19333e-05
ORC1	0.000318366
CSE1L	0.104721
RPAP3	0.76783
AP003469.2	0.000513722
P4HA1	1.77864e-07
ZNF461	0.0110526
BAK1	0.0323037
FAM111B	2.55063e-11
CENPF	4.3506e-14
AIFM1	2.05495e-18
