# Supplementary material for: High copy number variations, particular transcription factors, and low immunity contribute to the stemness of prostate cancer cells
Source: J Transl Med. 2021 May 13;19:206. doi: 10.1186/s12967-021-02870-x (PMC8117623; doi:10.1186/s12967-021-02870-x)
Supplement: Supplementary file 5 — Additional file 5. Table S3. The result of copy number amplification in the genome location of the stemness genes in the MEmagenta module. [file 12967_2021_2870_MOESM5_ESM.xlsx]

## Sheet: Sheet1
cytoband	11q13.2	14q21.1	8q24.21	1q22	8p11.22	3q26.2	16q11.2	4q13.3	3q21.3	17q23.2	15q11.2	18q21.31	17p11.2	19q13.43	7p14.3	2p12	12q23.1	7q22.1	13q34	8q22.1	5q33.3	9q34.11	4p16.3	16p13.3	12q13.13	21q22.3	13q12.11
wide peak boundaries	chr11:67261342-67379846	chr14:37510038-37545252	chr8:127010588-127142127	chr1:155151525-155317730	chr8:38722994-38923521	chr3:169707385-170125736	chr16:46674317-47141924	chr4:73119262-73220633	chr3:128149879-128705514	chr17:61701701-62031440	chr15:23650489-25744309	chr18:58350292-58499261	chr17:18957451-19366033	chr19:55929972-56488933	chr7:32543683-33606014	chr2:74925519-75002103	chr12:92833929-100526597	chr7:94438158-99500658	chr13:108314942-111390113	chr8:72948494-102191498	chr5:152157681-181538259	chr9:126831596-128496631	chr4:1-1946520	chr16:1645776-1792435	chr12:51814190-52393436	chr21:41116419-41496203	chr13:19420827-21250845
genes in wide peak	GRK2	MIPOL1	PCAT1	CLK2	TACC1	TERC	DNAJA2	ANKRD17	hsa-mir-1280	MED13	IPW	NEDD4L	GRAP	ZNF444	RP9	POLE4	APAF1	ASNS	COL4A1	OSGIN2	ADRA1B	AK1	ATP5I	IGFALS	ACVR1B	MX1	GJA3
	CLCF1		PRNCR1	FDPS	PLEKHA2	SEC62	ORC6		GATA2	INTS2	NDN	ALPK2	EPN2	ZNF667	FKBP9	LINC01291	ELK3	DLX5	COL4A2	CA1	BNIP1	CDK9	CTBP1	NME3	ACVRL1	MX2	GJB2
	SSH3		PCAT2	GBA		GPR160	VPS35		RPN1	BRIP1	SNRPN	MIR122	SNORD3B-1	ZSCAN5A	AVL9		HAL	DLX6	ING1	CA2	CANX	DNM1	DGKQ	NUBP2	NR4A1	TMPRSS2	ZMYM2
	POLD4			GBAP1		MYNN	NETO2		RUVBL1		UBE3A	MIR3591	B9D1	GALP	KBTBD2		LTA4H	DYNC1I1	IRS2	CA3	CCNG1	ENG	FGFR3	MAPK8IP3	KRT7	BACE2	IFT88
	ANKRD13D			MTX1		LRRC31	GPT2		LINC01565		PWAR5		SLC5A10	NLRP13	BBS9		CDK17	NPTX2	ARHGEF7	CALB1	CLTB	FPGS	GAK	CRAMP1	KRT81	FAM3B	ZMYM5
	LOC100130987			MUC1		PHC3	MYLK3		EEFSEC		SNURF		LOC388436	NLRP8	NT5C3A		SLC25A3	OCM2	MYO16	RUNX1T1	NKX2-5	GOLGA2	IDUA	MRPS34	KRT83	PLAC4	SAP18
				PKLR		ACTRT3	C16orf87		LOC90246		NPAP1		GRAPL	NLRP5	LINC00997		SNRPF	PDK4	ANKRD10	CDH17	DBN1	LCN2	LETM1	HN1L	KRT84	LINC00323	GJB6
				THBS3		LRRC34			DNAJB8		ATP10A		FAM83G	ZNF787	ZNRF2P1		TMPO	PON1	RAB20	COX6C	DOCK2	ODF2	MYL5	SPSB3	KRT85	MIR3197	LATS2
				SCAMP3		LRRIQ4			DNAJB8-AS1		SNORD107		SNORD3A	ZNF542P	RP9P		NR2C1	PON2	NAXD	DECR1	DRD1	RPL12	PDE6B	EME2	KRT86		CRYL1
				FAM189B		SAMD7			GATA2-AS1		PWAR1		SNORD3C	ZNF582	MIR550A2		UBE2N	PON3	CARS2	E2F5	DUSP1	STXBP1	WHSC1	MIR3177	OR7E47P		IL17D
				HCN3		LOC100128164					SNORD108		SNORD3D	ZNF583	DPY19L1P1		EEA1	TAC1	TEX29	FABP4	EBF1	ZNF79	ZNF141		ATG101		MPHOSPH8
				TRIM46							SNORD109A		MIR1180	ZSCAN5B	MIR550B2		CRADD	SHFM1	LINC00567	FABP5	F12	DPM2	SLBP		KRT80		PSPC1
				KRTCAP2							SNORD115-1		EPN2-AS1	ZNF582-AS1	DPY19L1P2		SOCS2	TRRAP	LINC00346	GEM	FABP6	RALGPS1	MAEA		GRASP		XPO4
				MIR92B							SNORD64		EPN2-IT1	ZNF667-AS1			NR1H4	BUD31	COL4A2-AS2	HNF4G	FGFR4	SH2D3C	PCGF3		C12orf80		MRPL57
											PWAR4			LOC101928886			PLXNC1	SGCE	COL4A2-AS1	IL7	FOXI1	SLC27A4	SPON2		LINC00592		TPTE2
											PWARSN						METAP2	ATP5J2	ARHGEF7-AS1	IMPA1	FLT4	ZBTB43	TACC3		ANKRD33		EEF1AKMT1
											PWRN1						NUDT4	ARPC1B	ARHGEF7-AS2	KCNS2	GABRA1	ANGPTL2	CPLX1		FIGNL2		SKA3
											PWRN2						UHRF1BP1L	SLC25A13	MYO16-AS1	MATN2	GABRA6	CIZ1	SLC26A1		LOC105369971		MIR4499
											SNORD116-1						MRPL42	ARPC1A	LOC101060553	MMP16	GABRB2	SNORA65	FGFRL1				LINC00350
											SNORD116-2						CEP83	CPSF4	LINC00676	NBN	GABRG2	TRUB2	NKX1-1				LINC00367
											SNORD116-3						VEZT	PDAP1	LINC00368	PMP2	GABRP	ST6GALNAC4	PIGG				LINC01046
											SNORD116-4						GOLGA2P5	LMTK2	MIR8073	POLR2K	GRK6	TOR2A	UVSSA				LINC01072
											SNORD116-5						SCYL2	PEG10	LINC00399	PKIA	GRIA1	SLC2A8	ABCA11P
											SNORD116-8						FGD6	BRI3	LINC00431	PEX2	GRM6	ST6GALNAC6	MFSD7
											SNORD116-10						NDUFA12	TECPR1	LINC00396	RPL7	HK3	COQ4	TMEM175
											SNORD116-11						ANKS1B	PTCD1		RPL30	HMMR	CERCAM	CTBP1-AS2
											SNORD116-12						TMCC3	ASB4		SDC2	HNRNPAB	FAM129B	TMEM129
											SNORD116-13						NTN4	PPP1R9A		SPAG1	HNRNPH1	C9orf16	ZNF595
											SNORD116-14						ACTR6	BAIAP2L1		STK3	HRH2	PTGES2	FAM53A
											SNORD116-15						USP44	SDHAF3		TCEB1	IL12B	URM1	ZNF721
											SNORD116-16						DEPDC4	SMURF1		TERF1	ITK	GARNL3	ZNF718
											SNORD116-17						CCDC38	CASD1		TPD52	KCNMB1	LRSAM1	CTBP1-AS
											SNORD116-18						NEDD1	ZNF394		UQCRB	LCP2	SLC25A25	CRIPAK
											SNORD116-20						SLC9A7P1	MYH16		YWHAZ	LTC4S	PTRH1	RNF212
											SNORD116-21						IKBIP	BHLHA15		RIPK2	MFAP3	PIP5KL1	ZNF876P
											SNORD116-22						AMDHD1	TMEM130		CPNE3	MGAT1	TTC16	ZNF732
											SNORD116-23						SOCS2-AS1	DLX6-AS1		CCNE2	MSX2	NAIF1	MIR571
											SNORD116-24						CEP83-AS1	ZNF789		PTDSS1	NPM1	CFAP157	LOC100129917
											SNORD116-25						CFAP54	MGC72080		RIDA	MAPK9	SWI5	LOC100130872
											SNORD115-2						KRT19P2	C7orf76		CPQ	PROP1	PTGES2-AS1	TMED11P
											SNORD116-26						FAM71C	KPNA7		POP1	RARS	FAM102A	LOC105374344
											SNORD116-27						RMST	MIR591		WWP1	SGCD	ZBTB34
											SNORD115-3						SLC17A8	MIR3609		STMN2	SLC34A1	MIR199B
											SNORD115-4						MIR135A2	LOC100506136		HEY1	SLIT3	MIR219A2
											SNORD115-5						MIR331	ATP5J2-PTCD1		LY96	SNCB	SLC25A25-AS1
											SNORD115-6						MIR492	MIR5692C2		RAD54B	STK10	MIR1268A
											SNORD115-7						LOC643339	MIR5692A2		RNF19A	ZNF354A	MIR3154
											SNORD115-8						LOC643711	MIR5692A1		KIAA1429	TTC1	MIR2861
											SNORD115-10						LOC643770	LOC101927550		RGS22	STC2	MIR3911
											SNORD115-11						SNORA53	SCARNA28		SNORA72	ADAM19	MIR3960
											SNORD115-12						TMPO-AS1			PABPC1	FGF18	MIR219B
											SNORD115-13						PGAM1P5			STAU2	SQSTM1	MIR4672
											SNORD115-14						MIR1827			MRPS28	ATP6V0E1	LOC102723566
											SNORD115-15						MIR1251			MTERF3	PTTG1
											SNORD115-16						MIR4303			PI15	PDLIM7
											SNORD115-17						MIR3685			ZC2HC1A	CNOT8
											SNORD115-18						MIR4495			RMDN1	HAND1
											SNORD115-20						MIR5700			ZNF706	MED7
											SNORD115-21						LOC101928731			OTUD6B	ADAMTS2
											SNORD115-22						LOC101928937			GDAP1	CLINT1
											SNORD115-23						MIR7844			PDP1	MAML1
											SNORD115-25						LOC102724933			CNGB3	GFPT2
											SNORD115-26						LOC105369911			ESRP1	RACK1
											SNORD115-29						LOC105369920			TMEM70	SLU7
											SNORD115-30						LOC105369921			UBE2W	RGS14
											SNORD115-31									LAPTM4B	CPLX2
											SNORD115-32									RBM12B-AS1	FAXDC2
											SNORD115-33									TMEM55A	FAM114A2
											SNORD115-34									INTS8	BTNL3
											SNORD115-35									PAG1	LMAN2
											SNORD115-36									JPH1	SOX30
											SNORD115-37									SNX16	MGAT4B
											SNORD115-38									NECAB1	B4GALT7
											SNORD115-39									ZBTB10	RNF44
											SNORD115-41									PLEKHF2	TBC1D9B
											SNORD115-44									ZFAND1	ATP10B
											SNORD116-28									ZFHX4	N4BP3
											SNORD116-29									NIPAL2	FAF2
											SNORD115-48									GRHL2	WWC1
											SNORD115-24									CRISPLD1	FBXW11
											SNORD115-27									NACAP1	LARP1
											SNORD115-28									NCALD	ZNF346
											SNORD115-45									LRRCC1	GEMIN5
											SNORD115-47									TSPYL5	TSPAN17
											SNORD116-30									PSKH2	OR2V1
											SNORD115-46									TMEM67	HAVCR1
											PWRN3									MTDH	CYFIP2
											PWRN4									CHMP4C	PRELID1
																				TP53INP1	MAT2B
																				SLC26A7	MRPL22
																				OSR2	TLX3
																				FAM92A1	KCNIP1
																				NDUFAF6	ZNF354C
																				DCAF4L2	RPL26L1
																				RALYL	C5orf45
																				RDH10	DDX41
																				ANKRD46	NOP16
																				C8orf37	HMP19
																				VPS13B	UIMC1
																				SLC7A13	RAB24
																				SBSPON	NEURL1B
																				CNBD1	FAM193B
																				SNX31	TMED9
																				TMEM64	CDHR2
																				ERICH5	SPDL1
																				ATP6V0D2	THG1L
																				TRIQK	GALNT10
																				DPY19L4	NHP2
																				FBXO43	RNF130
																				SLC10A5	NMUR2
																				CA13	KIAA1191
																				C8orf87	ERGIC1
																				RBM12B	CLK4
																				GDF6	TENM2
																				C8orf59	CNOT6
																				MIR2052HG	ZBED8
																				FLJ46284	NSD1
																				FLJ42969	GMCL1P1
																				ZNF704	RMND5B
																				LINC01298	RANBP17
																				LINC00535	CCNJL
																				FABP9	PANK3
																				FABP12	SAP30L
																				MIR599	BTNL8
																				MIR875	DOK3
																				C8orf88	ZFP2
																				STAU2-AS1	RUFY1
																				C8orf89	CPEB4
																				LRRC69	PRR7
																				ZFHX4-AS1	OR4F16
																				REXO1L2P	TRIM7
																				LOC100288748	MXD3
																				MIR1273A	THOC3
																				MIR2052	TRIM52
																				MIR3149	HAVCR2
																				MIR3150A	PHYKPL
																				LOC100500773	UNC5A
																				MIR3150B	TRIM41
																				OTUD6B-AS1	BOD1
																				MIR378D2	COL23A1
																				MIR4661	TIMD4
																				MIR4471	UBTD2
																				C8orf37-AS1	SCGB3A1
																				MIR5680	SFXN1
																				MIR5708	GPRIN1
																				MIR5681A	PWWP2A
																				MIR5681B	C1QTNF2
																				FSBP	ZNF354B
																				LINC00534	C5orf47
																				CA3-AS1	C5orf58
																				LOC101241902	OR2Y1
																				CASC9	LSM11
																				RDH10-AS1	NUDCD2
																				LINC01111	UBLCP1
																				PKIA-AS1	CREBRF
																				LOC101927040	BTNL9
																				LOC101927066	PPP1R2P3
																				LINC01607	FAM71B
																				LOC101927141	RNF145
																				LOC101929709	HIGD2A
																				LINC01030	FAM153B
																				MIR7641-2	LOC202181
																				MIR7705	EIF4E1B
																				MIR8084	RASGEF1C
																				LOC102723322	LINC01366
																				LOC102724710	EFCAB9
																				LOC102724804	SH3PXD2B
																				LOC102724874	LOC285593
																				LINC01419	FAM153A
																				LOC104054148	ARL10
																				LOC105375650	LOC285626
																					LOC285627
																					LOC285629
																					KIF4B
																					OR2V2
																					ZNF454
																					C5orf60
																					PRR7-AS1
																					PFN3
																					ZNF879
																					FBLL1
																					NIPAL4
																					SIMC1
																					SAP30L-AS1
																					MIR103A1
																					MIR146A
																					MIR218-2
																					FNDC9
																					FLJ16171
																					MIR340
																					SNORD95
																					SNORD96A
																					LOC643201
																					ZFP62
																					SMIM23
																					CBY3
																					FAM153C
																					SNORA74B
																					MIR585
																					LOC728095
																					LOC728554
																					AACSP1
																					LINC00847
																					OR4F29
																					FAM196B
																					LOC100132062
																					C5orf52
																					LOC100268168
																					LOC100288254
																					MIR1229
																					MIR1294
																					MIR1271
																					MIR103B1
																					MIR1303
																					MIR3142
																					MIR3141
																					MIR4281
																					MIR3912
																					LINC01187
																					LOC100507387
																					TRIM52-AS1
																					MIR4634
																					MIR378H
																					MIR4638
																					MIR378E
																					MIR5003
																					HEIH
																					LOC100996385
																					LOC100996419
																					CTB-12O2.1
																					LINC01470
																					LOC101927697
																					LOC101927740
																					LOC101927766
																					HMMR-AS1
																					LOC101927835
																					CTB-178M22.2
																					LOC101927908
																					LOC101927969
																					CTD-2270F17.1
																					LOC101928093
																					LINC01484
																					LINC01485
																					LINC01411
																					LOC101928445
																					CTC-338M12.4
																					MIR8056
																					MIR8089
																					LOC102546299
																					CTB-7E3.1
																					LINC01574
																					LOC102577426
																					LOC102724404
																					LINC01202
																					LOC105377682
																					LOC105377716
																					LOC105377763
																					MIR3142HG
