# Supplementary material for: High copy number variations, particular transcription factors, and low immunity contribute to the stemness of prostate cancer cells
Source: J Transl Med. 2021 May 13;19:206. doi: 10.1186/s12967-021-02870-x (PMC8117623; doi:10.1186/s12967-021-02870-x)
Supplement: Supplementary file 6 — Additional file 6. Table S4. The result of copy number deletion in the genome location of the stemness genes in the MEmagenta module. [file 12967_2021_2870_MOESM6_ESM.xlsx]

## Sheet: Sheet1
cytoband	10q23.31	6q14.3	13q14.13	21q22.3	5q15	3p13	17p13.1	16q24.1	2q22.1	12p13.1	17q21.31	8p21.3	11q23.2	16q22.3	5q11.2	21q22.2	1q42.3	18q22.1	4q28.1	1p31.3	19q13.2	11p11.2	12q24.33	9p23	5q13.2	1p22.1	6p24.3	13q22.1	3q29	2p21	15q21.3	1q23.1	22q13.31
wide peak boundaries	chr10:87857401-88589061	chr6:87013389-87291469	chr13:44978987-46456730	chr21:41455552-41680921	chr5:98795802-100226860	chr3:72093405-72670162	chr17:7609304-7688442	chr16:84121581-86579896	chr2:137612253-140232149	chr12:12689149-12768198	chr17:44009248-44562358	chr8:22337761-23846781	chr11:113776611-114442527	chr16:72168046-73094728	chr5:55748202-57486164	chr21:38345052-38747514	chr1:226599487-236147231	chr18:59359249-80373285	chr4:115109243-133099621	chr1:64240740-64833404	chr19:42250486-42297190	chr11:43267852-48221895	chr12:123947973-133275309	chr9:7797127-10622516	chr5:68296790-72582595	chr1:92271036-97079772	chr6:5237820-7728194	chr13:70134617-78056470	chr3:195428693-197798882	chr2:36812534-46544088	chr15:56459150-57304781	chr1:156926373-157995138	chr22:46004082-46152147
genes in wide peak	PTEN	CGA	CPB2	TMPRSS2	CHD1	RYBP	ATP1B2	COX4I1	HNMT	CDKN1B	FZD2	EGR3	HTR3A	ZFHX3	IL6ST	ERG	ACTA1	BCL2	ANXA5	RAVER2	CIC	ACP2	SCARB1	PTPRD	CCNB1	ABCA4	DSP	KLF5	APOD	ZFP36L2	TCF12	CD5L	PRR34
	RNLS	ZNF292	GTF2F2		LOC100289230	LINC00870	SHBG	FOXF1	NXPH2	MIR613	GRN	LOXL2	NNMT	HCCAT5	MAP3K1		AGT	CDH7	CCNA2	CACHD1		ARHGAP1	STX2	PTPRD-AS1	CDK7	CNN3	F13A1	BTF3P11	BDH1	CYP1B1	ZNF280D	ETV3	PRR34-AS1
	KLLN		LCP1		CTD-2151A2.1	LOC105377162	TP53	FOXC2	SPOPL		ITGA2B	NKX3-1	ZBTB16	LINC01572	DDX4		ARF1	CYB5A	FABP2	MIR4794		CHRM4	GOLGA3	PTPRD-AS2	GTF2H2	DR1	RREB1	CLN5	DLG1	EPAS1	LOC145783	ARHGEF11	MIRLET7BHG
			TPT1				SAT2	IRF8	YY1P2		SLC4A1	PPP3CC	HTR3B		GPBP1		LYST	KDSR	FGF2			CRY2	MMP17	LOC105375972	MAP1B	F3	SSR1	DACH1	MELTF	PPM1B		FCRL2	MIRLET7A3
			ZC3H13					TAF1C	LOC101928273		UBTF	TNFRSF10D	RBM7		ANKRD55		GALNT2	GALR1	IL2			DDB2	POLE		NAIP	GFI1	LY86	EDNRB	MUC4	PRKCE		FCRL5	MIRLET7B
			GPALPP1					USP10	LOC105373635		HDAC5	TNFRSF10C	C11orf71		SETD9		GNG4	MBP	MAD2L1			EXT2	PXMP2		PMCHL2	GCLM	FARS2	LMO7	PAK2	EIF2AK2		FCRL4	LOC730668
			RUBCNL					KIAA0513			RUNDC3A	TNFRSF10B	USP28		IL31RA		GUK1	MC4R	EXOSC9			F2	RAN		RAD17	ABCD3	NRN1	UCHL3	PCYT1A	SRSF7		FCRL1	LINC00899
			COG3					ATP2C2			GPATCH8	TNFRSF10A	CLDN25		MIER3		ITPKB	NFATC1	TRPC3			CD82	SFSWAP		SMN1	SNORD21	RIOK1	SCEL	PPP1R2	SIX3		FCRL3	MIR3619
			ERICH6B					EMC8			SLC25A39	ENTPD4	LOC101928940		ACTBL2		KCNK1	SERPINB2	PRSS12			LRP4	UBC		SMN2	RPL5	SNRNP48	TBC1D4	TFRC	SLC3A1		CYCSP52	MIR4763
			SPERT					GSE1			ATXN7L3	SORBS3			FLJ31104		NID1	SERPINB5	PDE5A			MDK	ZNF10		TAF9	EVI5	LY86-AS1	PIBF1	RUBCN	SLC8A1		ETV3L
			LRRC63					COTL1			C17orf53	RHOBTB2			C5orf67		PSEN2	SERPINB8	NDST3			MYBPC3	ZNF26		SERF1A	BCAR3	CAGE1	KLF12	TNK2	SOS1		MIR765
			SLC25A30					GINS2			TMUB2	SLC39A14			LOC102467147		RAB4A	SERPINB10	SEC24D			NDUFS3	ZNF84		CARTPT	ARHGAP29	MIR5683	DIS3	NCBP2	STRN		LOC105371458
			SIAH3					ZDHHC7			TMEM101	SLC25A37					TARBP1	SERPINB13	SPRY1			PSMC3	ZNF140		SMA4	MTF2	LOC101927950	MYCBP2	UBXN7	MAP4K3
			KCTD4					TLDC1			G6PC3	BIN3					TBCE	PMAIP1	PGRMC2			PTPRJ	ULK1		SMA5	RWDD3	LOC101927972	FBXL3	PIGX	COX7A2L
			SNORA31					WFDC1			ASB16	CCAR2					TSNAX	SERPINB3	PLK4			RAPSN	PIWIL1		MRPS27	SNORA66	MIR7853	BORA	PIGZ	PREPL
			TPT1-AS1					MTHFSD			LSM12	PDLIM2					WNT9A	SERPINB4	PRDM5			SPI1	NCOR2		BDP1	DNTTIP2		KCTD12	FYTTD1	LRPPRC
			CPB2-AS1					KLHL36			FAM171A2	BIN3-IT1					HIST3H3	ZNF236	NUDT6			DGKZ	ZNF268		MCCC2	TMED5		SLAIN1	CEP19	CEBPZ
			LINC00563					HSDL1			ASB16-AS1	CHMP7					GNPAT	SERPINB7	HSPA4L			CHST1	FZD10		SLC30A5	FNBP1L		COMMD6	TM4SF19	CDC42EP3
			SLC25A30-AS1					CRISPLD2			RUNDC3A-AS1	NKX2-6					CDC42BPA	TNFRSF11A	INTU			API5	P2RX2		CENPH	PTBP2		LINC00347	ZDHHC19	SIX2
			LOC101929259					KCNG4			MIR6782	PEBP4					GGPS1	CTDP1	MYOZ2			MADD	ANKLE2		PTCD2	RPAP2		MZT1	NCBP2-AS2	HAAO
			LINC01055					DNAAF1			LOC105371789	R3HCC1					TOMM20	SOCS6	USP53			PEX16	RIMBP2		MRPS36	SLC44A3		CTAGE11P	RNF168	PRKD3
								FLJ30679				LOC254896					URB2	VPS4B	LARP1B			MAPK8IP1	GALNT9		MARVELD2	TMEM56		LMO7DN	SLC51A	QPCT
								LOC146513				LOC286059					SPHAR	ZNF516	BBS7			TP53I11	CHFR		ZNF366	ALG14		ACOD1	FBXO45	EML4
								ADAD2				LOC389641					CAPN9	TSHZ1	ANKRD50			ATG13	EP400		CCDC125	CCDC18		LOC100129307	MUC20	DYNC2LI1
								LINC00311				C8orf58					COG2	CD226	METTL14			CKAP5	DHX37		LOC441081	FAM69A		MIR3665	SENP5	HEATR5B
								FAM92B				LOC100507156					RBM34	TXNL4A	IL21			NR1H3	FBRSL1		LOC647859	FLJ31662		EDNRB-AS1	LOC220729	SRBD1
								LOC400548				LOC101929237					ABCB10	ADNP2	NDNF			CELF1	AACS		GUSBP3	LOC729970		LINC00381	TCTEX1D2	NDUFAF7
								FENDRR									TAF5L	PHLPP1	FAT4			NUP160	NOC4L		GTF2H2B	MIR760		LINC00392	SMCO1	MTA3
								C16orf74									DISC2	PIGN	TNIP3			FNBP4	PUS1		GTF2H2C	LOC100129046		LINC00446	SDHAP1	THADA
								LINC00917									DISC1	RTTN	JADE1			MTCH2	TMEM132C		SERF1B	CCDC18-AS1		MYCBP2-AS1	WDR53	ATL2
								MIR1910									TRIM17	KCNG2	ABHD18			PACSIN3	TMEM132B		GTF2H2C_2	TMEM56-RWDD3		LINC00348	NRROS	ABCG5
								LINC01082									ARID4B	SALL3	SLC25A31			HSD17B12	LINC01257		GUSBP9	MIR378G		LMO7-AS1	LINC00885	ABCG8
								MIR5093									EGLN1	CDH20	QRFPR			PHF21A	TMEM132D		OCLN	LOC100996630		LINC01069	LINC00969	CAMKMT
								LINC01081									MAP10	CDH19	KIAA1109			SLC35C1	SLC15A4		MIR4803	LOC100996635		LMO7DN-IT1	MIR570	GEMIN6
								LOC101928557									NUP133	TIMM21	SCLT1			AMBRA1	BRI3BP		LOC101928885	LINC01057		SCEL-AS1	SDHAP2	THUMPD2
								MIR6774									COQ8A	TMX3	C4orf33			KBTBD4	RFLNA		LOC101928924	LOC101928098		LINC01078	MIR922	ATP6V1E2
								FOXC2-AS1									GJC2	ZCCHC2	TMEM155			TTC17	ZNF664		AK6	LOC101928118			MFI2-AS1	DHX57
																	SIPA1L2	ZNF407	ADAD1			PRDM11	GLT1D1		LOC102503427	LOC101928241			DLG1-AS1	PKDCC
																	RHOU	CNDP2	TRAM1L1			SYT13	PGAM5		LOC102724392	LOC102723661			TM4SF19-TCTEX1D2	HNRNPLL
																	ARV1	KIAA1468	SPATA5			ALX4	LOC283352						MIR4797	PLEKHH2
																	JMJD4	CCDC102B	BBS12			C11orf49	ADGRD1						UBXN7-AS1	GALM
																	C1orf35	RBFA	SYNPO2			ZNF408	DDX51						TM4SF19-AS1	TMEM178A
																	TTC13	PQLC1	MFSD8			AGBL2	LOC338797						LOC101929697	RMDN2
																	PGBD5	NETO1	LINC01091			ARFGAP2	EP400NL						LINC01063	OXER1
																	PCNX2	PARD6G	LINC01061			ACCS	LINC00944						MIR6829	KCNG3
																	TRIM11	CNDP1	C4orf3			TSPAN18	LINC00939						LOC105374297	GPATCH11
																	SPRTN	SERPINB12	CEP170P1			CREB3L1	FLJ37505							CYP1B1-AS1
																	OBSCN	SERPINB11	LOC645513			SLC39A13	LOC440117							CDKL4
																	NTPCR	DSEL	SNORA24			C1QTNF4	FZD10-AS1							LOC375196
																	MLK4	FAM69C	LOC729218			PTPMT1	ANHX							LOC388942
																	C1orf198	CCBE1	CETN4P			OR4B1	SNORA49							TMEM247
																	WNT3A	CBLN2	SNHG8			LARGE2	LOC100128554							SULT6B1
																	HIST3H2A	FBXO15	PP12613			C11orf94	LOC100130238							C2orf91
																	SNAP47	GTSCR1	MIR2054			ALKBH3	LOC100190940							LINC01121
																	CCSAP	DOK6	MIR1973			LOC221122	ZNF605							LOC728730
																	C1orf131	RNF152	LOC100507487			HARBI1	MIR3612							C1GALT1C1L
																	MRPL55	LINC00305	LOC100996694			DKFZp779M0652	LRCOL1							MORN2
																	HIST3H2BB	LOC284241	IL21-AS1			C11orf96	LINC00943							SLC8A1-AS1
																	SLC35F3	ZADH2	GTF2IP12			ACCSL	ZNF664-FAM101A							LINC01126
																	B3GALNT2	SMIM21	LINC01365			LOC399886	MIR4419B							ARHGEF33
																	EXOC8	LINC00908	LOC101927087			FAM180B	MIR5188							CEBPZOS
																	LOC149373	HMSD	LOC101927282			MIR129-2	LINC00507							SIX3-AS1
																	RNF187	LOC284294	LOC101927305			SNORD67	LOC100996671							RMDN2-AS1
																	IBA57	LOC339298	LOC101929741			SEC14L1P1	LOC100996679							LOC101805491
																	ZNF678	ATP9B	LOC101929762			MIR670	ZNF891							LINC00211
																	PRSS38	LINC01538	LINC01378			MIR3160-2	LOC101927464							LOC101929596
																	IRF2BP2	LOC400655	LINC01256			MIR3160-1	LOC101927592							LOC101929723
																	FAM89A	LINC00909				MIR3161	LOC101927616							LOC102723824
																	COA6	C18orf65				MIR670HG	LOC101927637							LOC102723854
																	ZNF847P	LINC00683				ALKBH3-AS1	LOC101927694
																	TRIM67	LOC400661				LOC100507384	LOC101927735
																	DUSP5P1	HSBP1L1				LRP4-AS1	LOC101928416
																	C1orf145	LOC643542				MIR4487	LOC101928530
																	IBA57-AS1	C18orf63				MIR4688	LOC101928597
																	SNRPD2P2	PARD6G-AS1				MIR5582	MIR6763
																	SNORA14B	LOC100131655				LOC101928812	MIR6880
																	LINC01348	LINC01541				LOC101928894	THRIL
																	BTNL10	LOC100505797				LOC101928943	LINC00508
																	RNA5S1	LOC100505817				MIR7154	LOC105370068
																	RNA5S2	LOC100505853				MIR6745	CRAT8
																	RNA5S3	RBFADN					LACAT8
																	RNA5S4	MIR5011					LOC107161159
																	RNA5S5	MIR548AV
																	RNA5S6	LINC01544
																	RNA5S7	LOC101060542
																	RNA5S9	LOC101927481
																	RNA5S10	LOC101927606
																	RNA5S11	LOC101927651
																	RNA5S12	LINC01029
																	RNA5S13	LOC101927989
																	RNA5S14	LOC102724913
																	RNA5S15	LOC105372179
																	RNA5S16
																	RNA5S17
																	LINC00582
																	MIR1182
																	MIR1537
																	LINC00184
																	TSNAX-DISC1
																	MIR3620
																	ITPKB-IT1
																	LINC01354
																	LINC01132
																	MIR4753
																	MIR4454
																	MIR4666A
																	MIR4671
																	MIR4427
																	MIR5096
																	MIR5008
																	LOC101927478
																	LOC101927532
																	LOC101927604
																	LOC101927683
																	LOC101927765
																	LOC101927787
																	LOC101927851
																	MIR6742
																	MIR7641-2
																	DISC1-IT1
