# Supplementary material for: High copy number variations, particular transcription factors, and low immunity contribute to the stemness of prostate cancer cells
Source: J Transl Med. 2021 May 13;19:206. doi: 10.1186/s12967-021-02870-x (PMC8117623; doi:10.1186/s12967-021-02870-x)
Supplement: Supplementary file 11 — Additional file 11. Table S5. Results of correlation between different immune cells. [file 12967_2021_2870_MOESM11_ESM.xlsx]

## Sheet: Sheet1
from	to	pvalue	cor
T cells follicular helper	B cells naive	0.0107056	0.399256
Dendritic cells activated	B cells naive	0.0343213	0.335485
Mast cells resting	B cells naive	0.0165385	-0.378612
T cells regulatory (Tregs)	B cells memory	0.0126071	0.390998
Dendritic cells activated	B cells memory	0.000339376	0.538343
T cells CD4 memory resting	Plasma cells	0.00801153	-0.413421
NK cells resting	Plasma cells	0.0304232	-0.342672
T cells follicular helper	T cells CD8	0.00403724	0.444731
T cells regulatory (Tregs)	T cells CD8	0.0311638	0.341251
Macrophages M1	T cells CD8	0.0165955	0.378424
Mast cells resting	T cells CD8	0.0327029	-0.3394
NK cells activated	T cells CD4 memory resting	0.00430456	-0.441922
Monocytes	T cells follicular helper	0.0358912	-0.332779
Mast cells resting	T cells follicular helper	0.00615322	-0.425822
NK cells activated	T cells regulatory (Tregs)	0.000614027	0.51823
Neutrophils	T cells gamma delta	0.0115089	0.395626
NK cells activated	NK cells resting	0.000168544	-0.560565
Mast cells activated	NK cells resting	0.0193369	0.368393
Mast cells resting	NK cells activated	0.0118687	0.39407
Macrophages M0	Monocytes	0.0203817	-0.365505
Dendritic cells activated	Macrophages M1	0.00688335	-0.420608
