# Supplementary material for: High copy number variations, particular transcription factors, and low immunity contribute to the stemness of prostate cancer cells
Source: J Transl Med. 2021 May 13;19:206. doi: 10.1186/s12967-021-02870-x (PMC8117623; doi:10.1186/s12967-021-02870-x)
Supplement: Supplementary file 13 — Additional file 13. Table S6. Correlation results between stemness genes and different immune cells in the MEmagenta module. [file 12967_2021_2870_MOESM13_ESM.xlsx]

## Sheet: Sheet1
gene	immune_cells	cor	p.value
TMPO	B.cells.naive	0.520091	0.000582139
TMPO	B.cells.memory	0.471781	0.00211737
TMPO	Plasma.cells	-0.289828	0.0696675
TMPO	T.cells.CD8	0.114783	0.480643
TMPO	T.cells.CD4.memory.resting	0.171612	0.289676
TMPO	T.cells.CD4.memory.activated	0.394678	0.0117271
TMPO	T.cells.follicular.helper	0.32413	0.041308
TMPO	T.cells.regulatory..Tregs.	-0.0610295	0.708335
TMPO	T.cells.gamma.delta	0.0952323	0.558861
TMPO	NK.cells.resting	0.134939	0.406441
TMPO	NK.cells.activated	-0.22482	0.163098
TMPO	Monocytes	-0.0413952	0.799794
TMPO	Macrophages.M0	-0.101763	0.532087
TMPO	Macrophages.M1	0.155958	0.33656
TMPO	Macrophages.M2	-0.268042	0.0944757
TMPO	Dendritic.cells.resting	-0.174018	0.282864
TMPO	Dendritic.cells.activated	0.0975858	0.549141
TMPO	Mast.cells.resting	-0.356365	0.0240048
TMPO	Mast.cells.activated	0.0576706	0.723737
TMPO	Neutrophils	-0.0966203	0.553119
FANCG	B.cells.naive	0.177883	0.272141
FANCG	B.cells.memory	0.374895	0.0171482
FANCG	Plasma.cells	-0.178705	0.269895
FANCG	T.cells.CD8	0.274992	0.0859176
FANCG	T.cells.CD4.memory.resting	-0.0958092	0.556471
FANCG	T.cells.CD4.memory.activated	0.360211	0.0224197
FANCG	T.cells.follicular.helper	0.38535	0.0140671
FANCG	T.cells.regulatory..Tregs.	0.174532	0.281423
FANCG	T.cells.gamma.delta	0.0502208	0.758275
FANCG	NK.cells.resting	0.0969828	0.551623
FANCG	NK.cells.activated	0.174865	0.280492
FANCG	Monocytes	-0.115105	0.479406
FANCG	Macrophages.M0	0.0286039	0.860918
FANCG	Macrophages.M1	0.0854928	0.599917
FANCG	Macrophages.M2	-0.308661	0.0526409
FANCG	Dendritic.cells.resting	-0.12101	0.456995
FANCG	Dendritic.cells.activated	0.093825	0.564711
FANCG	Mast.cells.resting	-0.278275	0.0820905
FANCG	Mast.cells.activated	0.0163889	0.920049
FANCG	Neutrophils	-0.21208	0.18892
POLA2	B.cells.naive	0.307343	0.0537118
POLA2	B.cells.memory	0.555253	0.000200133
POLA2	Plasma.cells	-0.240079	0.135656
POLA2	T.cells.CD8	0.278944	0.0813265
POLA2	T.cells.CD4.memory.resting	-0.046462	0.775884
POLA2	T.cells.CD4.memory.activated	0.403036	0.00992032
POLA2	T.cells.follicular.helper	0.352922	0.0255016
POLA2	T.cells.regulatory..Tregs.	0.331462	0.0366768
POLA2	T.cells.gamma.delta	0.0646279	0.691961
POLA2	NK.cells.resting	0.08889	0.585448
POLA2	NK.cells.activated	0.130414	0.422503
POLA2	Monocytes	-0.11353	0.485478
POLA2	Macrophages.M0	0.0234449	0.885819
POLA2	Macrophages.M1	-0.127536	0.4329
POLA2	Macrophages.M2	-0.143208	0.378014
POLA2	Dendritic.cells.resting	-0.110788	0.496146
POLA2	Dendritic.cells.activated	0.207509	0.198855
POLA2	Mast.cells.resting	-0.443381	0.0041638
POLA2	Mast.cells.activated	-0.00983739	0.95196
POLA2	Neutrophils	-0.146726	0.366285
FDFT1	B.cells.naive	-0.149625	0.356787
FDFT1	B.cells.memory	-0.118653	0.465871
FDFT1	Plasma.cells	0.0128656	0.937198
FDFT1	T.cells.CD8	-0.305034	0.0556304
FDFT1	T.cells.CD4.memory.resting	0.159745	0.324812
FDFT1	T.cells.CD4.memory.activated	0.0177894	0.913242
FDFT1	T.cells.follicular.helper	-0.257196	0.109122
FDFT1	T.cells.regulatory..Tregs.	-0.193752	0.230944
FDFT1	T.cells.gamma.delta	0.0410563	0.801401
FDFT1	NK.cells.resting	0.76771	7.44916e-09
FDFT1	NK.cells.activated	-0.322233	0.0425805
FDFT1	Monocytes	0.214322	0.184178
FDFT1	Macrophages.M0	-0.0223648	0.891048
FDFT1	Macrophages.M1	0.203565	0.207716
FDFT1	Macrophages.M2	0.232544	0.148743
FDFT1	Dendritic.cells.resting	0.0669541	0.681448
FDFT1	Dendritic.cells.activated	-0.136891	0.39962
FDFT1	Mast.cells.resting	0.0253379	0.876668
FDFT1	Mast.cells.activated	-0.0508494	0.755342
FDFT1	Neutrophils	-0.028847	0.859747
DENR	B.cells.naive	0.284201	0.0755193
DENR	B.cells.memory	0.221012	0.170533
DENR	Plasma.cells	-0.118799	0.46532
DENR	T.cells.CD8	0.113903	0.484035
DENR	T.cells.CD4.memory.resting	0.0117927	0.942426
DENR	T.cells.CD4.memory.activated	0.23396	0.146216
DENR	T.cells.follicular.helper	0.14788	0.362487
DENR	T.cells.regulatory..Tregs.	-0.168444	0.298805
DENR	T.cells.gamma.delta	-0.103807	0.523838
DENR	NK.cells.resting	0.150053	0.355395
DENR	NK.cells.activated	0.0308199	0.850261
DENR	Monocytes	0.0540452	0.740482
DENR	Macrophages.M0	-0.0707094	0.664602
DENR	Macrophages.M1	0.204089	0.206522
DENR	Macrophages.M2	-0.235637	0.143264
DENR	Dendritic.cells.resting	-0.0980265	0.547329
DENR	Dendritic.cells.activated	-0.004137	0.979788
DENR	Mast.cells.resting	-0.121441	0.45538
DENR	Mast.cells.activated	-0.124131	0.445383
DENR	Neutrophils	-0.0606313	0.710154
C17orf53	B.cells.naive	0.26405	0.0996797
C17orf53	B.cells.memory	0.385924	0.0139124
C17orf53	Plasma.cells	-0.347233	0.0281447
C17orf53	T.cells.CD8	0.102894	0.527516
C17orf53	T.cells.CD4.memory.resting	0.0486951	0.765408
C17orf53	T.cells.CD4.memory.activated	0.235904	0.142799
C17orf53	T.cells.follicular.helper	0.134896	0.406593
C17orf53	T.cells.regulatory..Tregs.	0.101543	0.532981
C17orf53	T.cells.gamma.delta	-0.0973076	0.550286
C17orf53	NK.cells.resting	0.394631	0.0117379
C17orf53	NK.cells.activated	0.0229103	0.888406
C17orf53	Monocytes	0.112119	0.490955
C17orf53	Macrophages.M0	0.0155373	0.924191
C17orf53	Macrophages.M1	0.113856	0.484216
C17orf53	Macrophages.M2	-0.0843854	0.604667
C17orf53	Dendritic.cells.resting	-0.112862	0.488067
C17orf53	Dendritic.cells.activated	0.128373	0.42986
C17orf53	Mast.cells.resting	-0.285465	0.0741718
C17orf53	Mast.cells.activated	-0.115048	0.479622
C17orf53	Neutrophils	-0.148822	0.359403
RAD54L	B.cells.naive	0.467524	0.0023519
RAD54L	B.cells.memory	0.420615	0.00688236
RAD54L	Plasma.cells	-0.248821	0.121564
RAD54L	T.cells.CD8	0.0929112	0.568526
RAD54L	T.cells.CD4.memory.resting	0.0676899	0.678135
RAD54L	T.cells.CD4.memory.activated	0.332058	0.0363197
RAD54L	T.cells.follicular.helper	0.237287	0.140402
RAD54L	T.cells.regulatory..Tregs.	-0.00369684	0.981938
RAD54L	T.cells.gamma.delta	-0.0791416	0.627374
RAD54L	NK.cells.resting	0.257519	0.108662
RAD54L	NK.cells.activated	-0.11162	0.492897
RAD54L	Monocytes	0.0135884	0.933677
RAD54L	Macrophages.M0	-0.0467003	0.774764
RAD54L	Macrophages.M1	0.242673	0.131353
RAD54L	Macrophages.M2	-0.244846	0.127829
RAD54L	Dendritic.cells.resting	-0.0549607	0.736242
RAD54L	Dendritic.cells.activated	0.064236	0.693737
RAD54L	Mast.cells.resting	-0.339531	0.0320797
RAD54L	Mast.cells.activated	-0.0347369	0.831488
RAD54L	Neutrophils	-0.158454	0.328787
WDHD1	B.cells.naive	0.510477	0.000764295
WDHD1	B.cells.memory	0.256666	0.109879
WDHD1	Plasma.cells	-0.26956	0.0925522
WDHD1	T.cells.CD8	0.0653585	0.688652
WDHD1	T.cells.CD4.memory.resting	0.0906546	0.577994
WDHD1	T.cells.CD4.memory.activated	0.411321	0.00836971
WDHD1	T.cells.follicular.helper	0.230516	0.15242
WDHD1	T.cells.regulatory..Tregs.	-0.0149866	0.92687
WDHD1	T.cells.gamma.delta	0.0567927	0.72778
WDHD1	NK.cells.resting	0.136067	0.402494
WDHD1	NK.cells.activated	-0.244996	0.127588
WDHD1	Monocytes	0.0830623	0.610363
WDHD1	Macrophages.M0	0.0032603	0.98407
WDHD1	Macrophages.M1	0.214792	0.183195
WDHD1	Macrophages.M2	-0.236799	0.141243
WDHD1	Dendritic.cells.resting	-0.229541	0.154211
WDHD1	Dendritic.cells.activated	-0.035763	0.826586
WDHD1	Mast.cells.resting	-0.306579	0.0543409
WDHD1	Mast.cells.activated	-0.0042879	0.979051
WDHD1	Neutrophils	-0.0885941	0.586702
AC022211.3	B.cells.naive	0.223119	0.16639
AC022211.3	B.cells.memory	0.0414402	0.799581
AC022211.3	Plasma.cells	-0.134884	0.406634
AC022211.3	T.cells.CD8	0.00715216	0.965064
AC022211.3	T.cells.CD4.memory.resting	0.0661518	0.685067
AC022211.3	T.cells.CD4.memory.activated	0.292919	0.066609
AC022211.3	T.cells.follicular.helper	0.148395	0.360797
AC022211.3	T.cells.regulatory..Tregs.	-0.121972	0.453396
AC022211.3	T.cells.gamma.delta	-0.0235767	0.885182
AC022211.3	NK.cells.resting	0.318343	0.0452899
AC022211.3	NK.cells.activated	-0.369449	0.0189662
AC022211.3	Monocytes	0.0234953	0.885575
AC022211.3	Macrophages.M0	0.186156	0.250099
AC022211.3	Macrophages.M1	0.346412	0.028544
AC022211.3	Macrophages.M2	-0.0456085	0.779898
AC022211.3	Dendritic.cells.resting	-0.212765	0.187461
AC022211.3	Dendritic.cells.activated	-0.100752	0.536189
AC022211.3	Mast.cells.resting	-0.357297	0.0236125
AC022211.3	Mast.cells.activated	-0.128466	0.429524
AC022211.3	Neutrophils	-0.198996	0.218319
HMGB3	B.cells.naive	-0.138756	0.393169
HMGB3	B.cells.memory	0.0238804	0.883713
HMGB3	Plasma.cells	-0.218292	0.17599
HMGB3	T.cells.CD8	0.11527	0.478772
HMGB3	T.cells.CD4.memory.resting	0.176163	0.276881
HMGB3	T.cells.CD4.memory.activated	0.120282	0.459727
HMGB3	T.cells.follicular.helper	-0.0356133	0.827301
HMGB3	T.cells.regulatory..Tregs.	0.0746108	0.647272
HMGB3	T.cells.gamma.delta	-0.0550472	0.735842
HMGB3	NK.cells.resting	0.567017	0.000136261
HMGB3	NK.cells.activated	-0.0591318	0.717023
HMGB3	Monocytes	0.0178938	0.912734
HMGB3	Macrophages.M0	-0.0414506	0.799532
HMGB3	Macrophages.M1	0.353579	0.0252101
HMGB3	Macrophages.M2	-0.136284	0.401735
HMGB3	Dendritic.cells.resting	-0.0256421	0.875199
HMGB3	Dendritic.cells.activated	0.00306816	0.985009
HMGB3	Mast.cells.resting	-0.178126	0.271478
HMGB3	Mast.cells.activated	-0.0182701	0.910906
HMGB3	Neutrophils	-0.228622	0.155913
CEP250	B.cells.naive	0.11063	0.496764
CEP250	B.cells.memory	-0.0857512	0.598811
CEP250	Plasma.cells	-0.414757	0.00779048
CEP250	T.cells.CD8	0.307818	0.0533244
CEP250	T.cells.CD4.memory.resting	0.100619	0.536733
CEP250	T.cells.CD4.memory.activated	-0.165262	0.308158
CEP250	T.cells.follicular.helper	0.127298	0.433764
CEP250	T.cells.regulatory..Tregs.	-0.0376525	0.817575
CEP250	T.cells.gamma.delta	-0.240284	0.135312
CEP250	NK.cells.resting	0.32302	0.0420485
CEP250	NK.cells.activated	0.0820878	0.614572
CEP250	Monocytes	0.206269	0.20161
CEP250	Macrophages.M0	0.0299811	0.854291
CEP250	Macrophages.M1	0.19428	0.229651
CEP250	Macrophages.M2	-0.0418485	0.797648
CEP250	Dendritic.cells.resting	-0.229742	0.153841
CEP250	Dendritic.cells.activated	-0.0239008	0.883614
CEP250	Mast.cells.resting	-0.222516	0.167568
CEP250	Mast.cells.activated	0.0392736	0.809862
CEP250	Neutrophils	-0.123039	0.449426
PIMREG	B.cells.naive	0.160136	0.323613
PIMREG	B.cells.memory	0.20812	0.197504
PIMREG	Plasma.cells	-0.258719	0.106967
PIMREG	T.cells.CD8	0.17495	0.280255
PIMREG	T.cells.CD4.memory.resting	-0.0737671	0.651004
PIMREG	T.cells.CD4.memory.activated	0.394678	0.011727
PIMREG	T.cells.follicular.helper	0.187537	0.24654
PIMREG	T.cells.regulatory..Tregs.	0.126389	0.437081
PIMREG	T.cells.gamma.delta	0.149164	0.358288
PIMREG	NK.cells.resting	0.130435	0.422427
PIMREG	NK.cells.activated	0.128433	0.429642
PIMREG	Monocytes	0.0569343	0.727127
PIMREG	Macrophages.M0	-0.0611668	0.707707
PIMREG	Macrophages.M1	0.209686	0.194079
PIMREG	Macrophages.M2	-0.112168	0.490763
PIMREG	Dendritic.cells.resting	0.0434341	0.79015
PIMREG	Dendritic.cells.activated	-0.00725302	0.964571
PIMREG	Mast.cells.resting	-0.221729	0.169114
PIMREG	Mast.cells.activated	-0.068017	0.676664
PIMREG	Neutrophils	-0.137055	0.399052
FOXK2	B.cells.naive	0.0412831	0.800326
FOXK2	B.cells.memory	0.0455912	0.779979
FOXK2	Plasma.cells	-0.350267	0.0267081
FOXK2	T.cells.CD8	0.418195	0.00724582
FOXK2	T.cells.CD4.memory.resting	0.0115937	0.943396
FOXK2	T.cells.CD4.memory.activated	-0.0500349	0.759143
FOXK2	T.cells.follicular.helper	0.184927	0.253297
FOXK2	T.cells.regulatory..Tregs.	0.0400609	0.806122
FOXK2	T.cells.gamma.delta	-0.123658	0.447132
FOXK2	NK.cells.resting	0.217978	0.176628
FOXK2	NK.cells.activated	0.0324672	0.842355
FOXK2	Monocytes	0.116007	0.475944
FOXK2	Macrophages.M0	-0.0238683	0.883771
FOXK2	Macrophages.M1	0.352555	0.0256657
FOXK2	Macrophages.M2	-0.279266	0.0809618
FOXK2	Dendritic.cells.resting	-0.142747	0.379566
FOXK2	Dendritic.cells.activated	-0.0358865	0.825996
FOXK2	Mast.cells.resting	-0.15797	0.330285
FOXK2	Mast.cells.activated	-0.00821406	0.95988
FOXK2	Neutrophils	-0.122186	0.452601
ANXA3	B.cells.naive	-0.0781535	0.631692
ANXA3	B.cells.memory	-0.195088	0.227681
ANXA3	Plasma.cells	0.161992	0.317963
ANXA3	T.cells.CD8	-0.0358135	0.826344
ANXA3	T.cells.CD4.memory.resting	0.0223156	0.891286
ANXA3	T.cells.CD4.memory.activated	0.156073	0.3362
ANXA3	T.cells.follicular.helper	0.169931	0.294497
ANXA3	T.cells.regulatory..Tregs.	-0.161051	0.320818
ANXA3	T.cells.gamma.delta	0.262418	0.101868
ANXA3	NK.cells.resting	-0.239507	0.136618
ANXA3	NK.cells.activated	-0.162855	0.315356
ANXA3	Monocytes	-0.323214	0.0419186
ANXA3	Macrophages.M0	0.0384585	0.813738
ANXA3	Macrophages.M1	0.0623024	0.702527
ANXA3	Macrophages.M2	-0.0927298	0.569284
ANXA3	Dendritic.cells.resting	0.186096	0.250254
ANXA3	Dendritic.cells.activated	-0.0143856	0.929796
ANXA3	Mast.cells.resting	-0.00137171	0.993298
ANXA3	Mast.cells.activated	0.0536273	0.74242
ANXA3	Neutrophils	-0.152555	0.34734
CENPA	B.cells.naive	0.372353	0.0179777
CENPA	B.cells.memory	0.587189	6.80665e-05
CENPA	Plasma.cells	-0.207339	0.19923
CENPA	T.cells.CD8	0.0234172	0.885953
CENPA	T.cells.CD4.memory.resting	0.0713767	0.661625
CENPA	T.cells.CD4.memory.activated	0.367895	0.019514
CENPA	T.cells.follicular.helper	0.115897	0.476366
CENPA	T.cells.regulatory..Tregs.	0.0349936	0.830262
CENPA	T.cells.gamma.delta	0.0697501	0.66889
CENPA	NK.cells.resting	0.231822	0.150046
CENPA	NK.cells.activated	-0.0864451	0.595845
CENPA	Monocytes	-0.00849336	0.958517
CENPA	Macrophages.M0	-0.0411463	0.800974
CENPA	Macrophages.M1	0.0658765	0.68631
CENPA	Macrophages.M2	-0.168299	0.299228
CENPA	Dendritic.cells.resting	-0.0483071	0.767226
CENPA	Dendritic.cells.activated	0.197648	0.221519
CENPA	Mast.cells.resting	-0.285395	0.0742468
CENPA	Mast.cells.activated	-0.0311249	0.848796
CENPA	Neutrophils	-0.114718	0.480892
RACGAP1	B.cells.naive	0.385044	0.01415
RACGAP1	B.cells.memory	0.398527	0.010863
RACGAP1	Plasma.cells	-0.312133	0.0499019
RACGAP1	T.cells.CD8	0.0230449	0.887755
RACGAP1	T.cells.CD4.memory.resting	0.152393	0.347856
RACGAP1	T.cells.CD4.memory.activated	0.304262	0.0562836
RACGAP1	T.cells.follicular.helper	0.119722	0.461833
RACGAP1	T.cells.regulatory..Tregs.	-0.0759497	0.641366
RACGAP1	T.cells.gamma.delta	-0.0691053	0.671778
RACGAP1	NK.cells.resting	0.290861	0.0686335
RACGAP1	NK.cells.activated	-0.170207	0.293703
RACGAP1	Monocytes	0.160948	0.321132
RACGAP1	Macrophages.M0	-0.0610801	0.708103
RACGAP1	Macrophages.M1	0.24124	0.133718
RACGAP1	Macrophages.M2	-0.144738	0.372885
RACGAP1	Dendritic.cells.resting	-0.109037	0.503021
RACGAP1	Dendritic.cells.activated	0.0823116	0.613605
RACGAP1	Mast.cells.resting	-0.289564	0.0699342
RACGAP1	Mast.cells.activated	-0.0317979	0.845566
RACGAP1	Neutrophils	-0.113503	0.485582
CPSF3	B.cells.naive	0.237775	0.139564
CPSF3	B.cells.memory	0.276244	0.0844418
CPSF3	Plasma.cells	-0.152309	0.348125
CPSF3	T.cells.CD8	0.227093	0.158774
CPSF3	T.cells.CD4.memory.resting	0.100905	0.535571
CPSF3	T.cells.CD4.memory.activated	0.564466	0.000148288
CPSF3	T.cells.follicular.helper	0.270206	0.0917431
CPSF3	T.cells.regulatory..Tregs.	0.241055	0.134025
CPSF3	T.cells.gamma.delta	0.0170864	0.916658
CPSF3	NK.cells.resting	0.0842519	0.60524
CPSF3	NK.cells.activated	-0.0179178	0.912618
CPSF3	Monocytes	-0.0443572	0.785793
CPSF3	Macrophages.M0	0.0864673	0.59575
CPSF3	Macrophages.M1	0.111729	0.492473
CPSF3	Macrophages.M2	-0.461413	0.00272838
CPSF3	Dendritic.cells.resting	-0.114535	0.481598
CPSF3	Dendritic.cells.activated	0.0969141	0.551907
CPSF3	Mast.cells.resting	-0.422925	0.00655017
CPSF3	Mast.cells.activated	0.0511779	0.75381
CPSF3	Neutrophils	-0.137363	0.397984
TOP2A	B.cells.naive	0.461902	0.00269641
TOP2A	B.cells.memory	0.22479	0.163156
TOP2A	Plasma.cells	-0.248827	0.121555
TOP2A	T.cells.CD8	0.116268	0.474948
TOP2A	T.cells.CD4.memory.resting	0.0549748	0.736176
TOP2A	T.cells.CD4.memory.activated	0.354424	0.0248394
TOP2A	T.cells.follicular.helper	0.156355	0.335315
TOP2A	T.cells.regulatory..Tregs.	-0.00909921	0.955561
TOP2A	T.cells.gamma.delta	-0.0171533	0.916332
TOP2A	NK.cells.resting	0.295981	0.0636849
TOP2A	NK.cells.activated	-0.159144	0.326657
TOP2A	Monocytes	0.126298	0.437414
TOP2A	Macrophages.M0	-0.0587946	0.71857
TOP2A	Macrophages.M1	0.286179	0.0734193
TOP2A	Macrophages.M2	-0.200479	0.214838
TOP2A	Dendritic.cells.resting	-0.206161	0.201852
TOP2A	Dendritic.cells.activated	-0.0449201	0.78314
TOP2A	Mast.cells.resting	-0.293614	0.0659364
TOP2A	Mast.cells.activated	-0.0101412	0.950478
TOP2A	Neutrophils	-0.13276	0.414131
BMP6	B.cells.naive	0.287462	0.0720827
BMP6	B.cells.memory	-0.0824115	0.613173
BMP6	Plasma.cells	-0.221489	0.169588
BMP6	T.cells.CD8	-0.033744	0.836239
BMP6	T.cells.CD4.memory.resting	0.179557	0.267583
BMP6	T.cells.CD4.memory.activated	0.110026	0.499131
BMP6	T.cells.follicular.helper	-0.118521	0.466369
BMP6	T.cells.regulatory..Tregs.	-0.0731075	0.653928
BMP6	T.cells.gamma.delta	-0.12701	0.434814
BMP6	NK.cells.resting	0.449496	0.00361685
BMP6	NK.cells.activated	-0.30142	0.0587419
BMP6	Monocytes	0.268733	0.0935968
BMP6	Macrophages.M0	-0.061208	0.707519
BMP6	Macrophages.M1	0.333186	0.0356519
BMP6	Macrophages.M2	-0.0637673	0.695864
BMP6	Dendritic.cells.resting	-0.104791	0.519891
BMP6	Dendritic.cells.activated	-0.106807	0.511844
BMP6	Mast.cells.resting	-0.14666	0.366504
BMP6	Mast.cells.activated	0.0166942	0.918564
BMP6	Neutrophils	-0.104098	0.522668
KIF20A	B.cells.naive	0.32685	0.0395374
KIF20A	B.cells.memory	0.0975849	0.549144
KIF20A	Plasma.cells	-0.290791	0.0687029
KIF20A	T.cells.CD8	0.0753677	0.64393
KIF20A	T.cells.CD4.memory.resting	0.0605494	0.710529
KIF20A	T.cells.CD4.memory.activated	0.345595	0.0289458
KIF20A	T.cells.follicular.helper	0.104097	0.522672
KIF20A	T.cells.regulatory..Tregs.	-0.0123967	0.939483
KIF20A	T.cells.gamma.delta	0.0313566	0.847683
KIF20A	NK.cells.resting	0.435099	0.00501869
KIF20A	NK.cells.activated	-0.176952	0.274701
KIF20A	Monocytes	0.175771	0.277967
KIF20A	Macrophages.M0	-0.0451271	0.782165
KIF20A	Macrophages.M1	0.330138	0.0374799
KIF20A	Macrophages.M2	-0.0780495	0.632147
KIF20A	Dendritic.cells.resting	-0.126614	0.436261
KIF20A	Dendritic.cells.activated	-0.0821453	0.614324
KIF20A	Mast.cells.resting	-0.2747	0.086265
KIF20A	Mast.cells.activated	-0.00697498	0.965928
KIF20A	Neutrophils	-0.145564	0.370134
MEX3A	B.cells.naive	0.440345	0.00446118
MEX3A	B.cells.memory	0.0764882	0.638996
MEX3A	Plasma.cells	-0.177492	0.273214
MEX3A	T.cells.CD8	0.153603	0.343997
MEX3A	T.cells.CD4.memory.resting	0.0906655	0.577948
MEX3A	T.cells.CD4.memory.activated	0.26974	0.0923262
MEX3A	T.cells.follicular.helper	0.0795953	0.625395
MEX3A	T.cells.regulatory..Tregs.	-0.0553791	0.734307
MEX3A	T.cells.gamma.delta	-0.13918	0.39171
MEX3A	NK.cells.resting	0.226202	0.160459
MEX3A	NK.cells.activated	-0.310742	0.0509856
MEX3A	Monocytes	0.1529	0.346238
MEX3A	Macrophages.M0	-0.0630622	0.699068
MEX3A	Macrophages.M1	0.369001	0.0191227
MEX3A	Macrophages.M2	-0.179546	0.267612
MEX3A	Dendritic.cells.resting	-0.156193	0.335824
MEX3A	Dendritic.cells.activated	-0.0892704	0.583838
MEX3A	Mast.cells.resting	-0.30336	0.0570549
MEX3A	Mast.cells.activated	0.00852245	0.958375
MEX3A	Neutrophils	-0.135954	0.402886
PFKFB2	B.cells.naive	-0.0534524	0.743231
PFKFB2	B.cells.memory	-0.113817	0.48437
PFKFB2	Plasma.cells	-0.0154514	0.924609
PFKFB2	T.cells.CD8	-0.253435	0.114584
PFKFB2	T.cells.CD4.memory.resting	0.148729	0.359705
PFKFB2	T.cells.CD4.memory.activated	0.132147	0.416308
PFKFB2	T.cells.follicular.helper	-0.223592	0.16547
PFKFB2	T.cells.regulatory..Tregs.	-0.264786	0.0987043
PFKFB2	T.cells.gamma.delta	-0.0457608	0.779181
PFKFB2	NK.cells.resting	0.376464	0.0166525
PFKFB2	NK.cells.activated	-0.407483	0.00906007
PFKFB2	Monocytes	0.222596	0.167411
PFKFB2	Macrophages.M0	-0.0175671	0.914321
PFKFB2	Macrophages.M1	0.331706	0.0365302
PFKFB2	Macrophages.M2	-0.0262543	0.872244
PFKFB2	Dendritic.cells.resting	-0.0508488	0.755345
PFKFB2	Dendritic.cells.activated	-0.150441	0.354138
PFKFB2	Mast.cells.resting	0.155974	0.336508
PFKFB2	Mast.cells.activated	-0.0337423	0.836247
PFKFB2	Neutrophils	-0.123862	0.446375
LINC01535	B.cells.naive	-0.136296	0.401693
LINC01535	B.cells.memory	-0.158127	0.329798
LINC01535	Plasma.cells	0.0033066	0.983844
LINC01535	T.cells.CD8	0.241992	0.132472
LINC01535	T.cells.CD4.memory.resting	-0.127539	0.432887
LINC01535	T.cells.CD4.memory.activated	0.148194	0.361457
LINC01535	T.cells.follicular.helper	0.16962	0.295395
LINC01535	T.cells.regulatory..Tregs.	0.253365	0.114687
LINC01535	T.cells.gamma.delta	0.0721473	0.658194
LINC01535	NK.cells.resting	-0.0668308	0.682004
LINC01535	NK.cells.activated	0.217721	0.177151
LINC01535	Monocytes	0.107649	0.508506
LINC01535	Macrophages.M0	-0.0552896	0.73472
LINC01535	Macrophages.M1	0.0463345	0.776483
LINC01535	Macrophages.M2	-0.0257693	0.874585
LINC01535	Dendritic.cells.resting	-0.0490833	0.763592
LINC01535	Dendritic.cells.activated	0.086314	0.596405
LINC01535	Mast.cells.resting	-0.112606	0.48906
LINC01535	Mast.cells.activated	-0.082007	0.614922
LINC01535	Neutrophils	-0.0410137	0.801602
AC124283.2	B.cells.naive	0.388148	0.0133268
AC124283.2	B.cells.memory	0.343755	0.0298689
AC124283.2	Plasma.cells	-0.377854	0.0162235
AC124283.2	T.cells.CD8	0.260709	0.104201
AC124283.2	T.cells.CD4.memory.resting	0.128036	0.431083
AC124283.2	T.cells.CD4.memory.activated	0.196025	0.225412
AC124283.2	T.cells.follicular.helper	0.25615	0.110621
AC124283.2	T.cells.regulatory..Tregs.	0.0354555	0.828054
AC124283.2	T.cells.gamma.delta	-0.00187921	0.990818
AC124283.2	NK.cells.resting	0.348822	0.0273843
AC124283.2	NK.cells.activated	-0.128503	0.42939
AC124283.2	Monocytes	0.1009	0.535591
AC124283.2	Macrophages.M0	-0.0738857	0.650479
AC124283.2	Macrophages.M1	0.227109	0.158744
AC124283.2	Macrophages.M2	-0.278653	0.0816587
AC124283.2	Dendritic.cells.resting	-0.225784	0.161253
AC124283.2	Dendritic.cells.activated	0.160129	0.323634
AC124283.2	Mast.cells.resting	-0.335935	0.0340662
AC124283.2	Mast.cells.activated	-0.0335112	0.837353
AC124283.2	Neutrophils	-0.14982	0.356152
UBL4A	B.cells.naive	-0.0720721	0.658529
UBL4A	B.cells.memory	0.0400651	0.806103
UBL4A	Plasma.cells	-0.0188245	0.908214
UBL4A	T.cells.CD8	0.159504	0.32555
UBL4A	T.cells.CD4.memory.resting	-0.123308	0.44843
UBL4A	T.cells.CD4.memory.activated	0.00924352	0.954857
UBL4A	T.cells.follicular.helper	0.0237796	0.8842
UBL4A	T.cells.regulatory..Tregs.	0.138773	0.393111
UBL4A	T.cells.gamma.delta	-0.0312494	0.848198
UBL4A	NK.cells.resting	0.323931	0.04144
UBL4A	NK.cells.activated	0.254236	0.113404
UBL4A	Monocytes	0.210442	0.192439
UBL4A	Macrophages.M0	-0.0185036	0.909772
UBL4A	Macrophages.M1	-0.179453	0.267863
UBL4A	Macrophages.M2	0.104174	0.522363
UBL4A	Dendritic.cells.resting	-0.040487	0.8041
UBL4A	Dendritic.cells.activated	-0.063616	0.696551
UBL4A	Mast.cells.resting	-0.0544526	0.738594
UBL4A	Mast.cells.activated	-0.0371662	0.819892
UBL4A	Neutrophils	-0.00704633	0.96558
ZNF124	B.cells.naive	0.315184	0.0475912
ZNF124	B.cells.memory	-0.117458	0.470406
ZNF124	Plasma.cells	-0.30836	0.052884
ZNF124	T.cells.CD8	0.049816	0.760166
ZNF124	T.cells.CD4.memory.resting	0.200246	0.215382
ZNF124	T.cells.CD4.memory.activated	0.0962757	0.554542
ZNF124	T.cells.follicular.helper	0.0729011	0.654845
ZNF124	T.cells.regulatory..Tregs.	-0.114559	0.481508
ZNF124	T.cells.gamma.delta	-0.0178463	0.912965
ZNF124	NK.cells.resting	0.554073	0.000207842
ZNF124	NK.cells.activated	-0.348635	0.0274728
ZNF124	Monocytes	0.283445	0.0763336
ZNF124	Macrophages.M0	-0.0596099	0.714831
ZNF124	Macrophages.M1	0.44043	0.0044526
ZNF124	Macrophages.M2	-0.152236	0.348359
ZNF124	Dendritic.cells.resting	-0.171577	0.289776
ZNF124	Dendritic.cells.activated	-0.154345	0.341642
ZNF124	Mast.cells.resting	-0.228993	0.155224
ZNF124	Mast.cells.activated	0.0686943	0.673622
ZNF124	Neutrophils	-0.0813864	0.61761
CLN5	B.cells.naive	-0.129184	0.426929
CLN5	B.cells.memory	-0.136206	0.402008
CLN5	Plasma.cells	0.0851288	0.601476
CLN5	T.cells.CD8	-0.0276804	0.865366
CLN5	T.cells.CD4.memory.resting	0.0381061	0.815414
CLN5	T.cells.CD4.memory.activated	0.104265	0.521997
CLN5	T.cells.follicular.helper	0.125116	0.441749
CLN5	T.cells.regulatory..Tregs.	-0.08776	0.590243
CLN5	T.cells.gamma.delta	0.231628	0.150396
CLN5	NK.cells.resting	-0.139347	0.391139
CLN5	NK.cells.activated	-0.13557	0.404229
CLN5	Monocytes	-0.150764	0.353097
CLN5	Macrophages.M0	0.0798335	0.624358
CLN5	Macrophages.M1	0.0530519	0.745091
CLN5	Macrophages.M2	-0.0301052	0.853695
CLN5	Dendritic.cells.resting	0.273862	0.0872671
CLN5	Dendritic.cells.activated	-0.0705857	0.665154
CLN5	Mast.cells.resting	-0.0885104	0.587057
CLN5	Mast.cells.activated	0.00805367	0.960663
CLN5	Neutrophils	0.058099	0.721766
CIP2A	B.cells.naive	0.468445	0.00229928
CIP2A	B.cells.memory	0.279746	0.0804194
CIP2A	Plasma.cells	-0.299953	0.0600441
CIP2A	T.cells.CD8	0.0437711	0.788558
CIP2A	T.cells.CD4.memory.resting	0.165966	0.306072
CIP2A	T.cells.CD4.memory.activated	0.274131	0.0869444
CIP2A	T.cells.follicular.helper	0.133206	0.41255
CIP2A	T.cells.regulatory..Tregs.	-0.132859	0.413779
CIP2A	T.cells.gamma.delta	-0.0101196	0.950584
CIP2A	NK.cells.resting	0.324497	0.0410654
CIP2A	NK.cells.activated	-0.179455	0.267859
CIP2A	Monocytes	0.158235	0.329463
CIP2A	Macrophages.M0	-0.0891985	0.584142
CIP2A	Macrophages.M1	0.298948	0.0609487
CIP2A	Macrophages.M2	-0.261817	0.102684
CIP2A	Dendritic.cells.resting	-0.200358	0.215121
CIP2A	Dendritic.cells.activated	-0.0295508	0.856361
CIP2A	Mast.cells.resting	-0.241665	0.133014
CIP2A	Mast.cells.activated	0.026691	0.870137
CIP2A	Neutrophils	-0.0575355	0.724358
NACC1	B.cells.naive	0.243449	0.130087
NACC1	B.cells.memory	0.555606	0.000197885
NACC1	Plasma.cells	-0.207891	0.198009
NACC1	T.cells.CD8	-0.0579116	0.722628
NACC1	T.cells.CD4.memory.resting	0.129946	0.424183
NACC1	T.cells.CD4.memory.activated	0.0975034	0.54948
NACC1	T.cells.follicular.helper	-0.0165405	0.919312
NACC1	T.cells.regulatory..Tregs.	-0.0287099	0.860407
NACC1	T.cells.gamma.delta	-0.244559	0.12829
NACC1	NK.cells.resting	0.425473	0.00620003
NACC1	NK.cells.activated	-0.0538564	0.741357
NACC1	Monocytes	0.107791	0.507943
NACC1	Macrophages.M0	-0.0281944	0.86289
NACC1	Macrophages.M1	0.088966	0.585126
NACC1	Macrophages.M2	-0.163612	0.31308
NACC1	Dendritic.cells.resting	-0.104326	0.521756
NACC1	Dendritic.cells.activated	0.256023	0.110804
NACC1	Mast.cells.resting	-0.137443	0.397707
NACC1	Mast.cells.activated	-0.0688979	0.672708
NACC1	Neutrophils	-0.137025	0.399158
MTHFD1	B.cells.naive	0.282058	0.0778462
MTHFD1	B.cells.memory	0.199976	0.216014
MTHFD1	Plasma.cells	-0.31024	0.0513807
MTHFD1	T.cells.CD8	-0.107759	0.50807
MTHFD1	T.cells.CD4.memory.resting	0.289314	0.0701869
MTHFD1	T.cells.CD4.memory.activated	0.24926	0.120886
MTHFD1	T.cells.follicular.helper	0.0236506	0.884824
MTHFD1	T.cells.regulatory..Tregs.	-0.140755	0.386322
MTHFD1	T.cells.gamma.delta	-0.078416	0.630544
MTHFD1	NK.cells.resting	0.24947	0.120563
MTHFD1	NK.cells.activated	-0.389226	0.0130508
MTHFD1	Monocytes	0.225885	0.161062
MTHFD1	Macrophages.M0	0.0225812	0.889999
MTHFD1	Macrophages.M1	0.271104	0.0906283
MTHFD1	Macrophages.M2	-0.0696209	0.669469
MTHFD1	Dendritic.cells.resting	-0.0965726	0.553316
MTHFD1	Dendritic.cells.activated	-0.0913108	0.575234
MTHFD1	Mast.cells.resting	-0.269088	0.0931476
MTHFD1	Mast.cells.activated	0.0064104	0.968685
MTHFD1	Neutrophils	-0.0708171	0.664122
DCTPP1	B.cells.naive	-0.098162	0.546773
DCTPP1	B.cells.memory	-0.0448218	0.783603
DCTPP1	Plasma.cells	0.186063	0.250341
DCTPP1	T.cells.CD8	-0.187738	0.246025
DCTPP1	T.cells.CD4.memory.resting	-0.114681	0.481037
DCTPP1	T.cells.CD4.memory.activated	0.0721955	0.65798
DCTPP1	T.cells.follicular.helper	-0.0613314	0.706955
DCTPP1	T.cells.regulatory..Tregs.	-0.0300037	0.854183
DCTPP1	T.cells.gamma.delta	-0.110384	0.497729
DCTPP1	NK.cells.resting	0.259089	0.106448
DCTPP1	NK.cells.activated	-0.0652829	0.688995
DCTPP1	Monocytes	0.188247	0.244724
DCTPP1	Macrophages.M0	0.264734	0.0987721
DCTPP1	Macrophages.M1	0.0440552	0.787218
DCTPP1	Macrophages.M2	0.174864	0.280495
DCTPP1	Dendritic.cells.resting	0.0719611	0.659023
DCTPP1	Dendritic.cells.activated	-0.157336	0.332255
DCTPP1	Mast.cells.resting	-0.165041	0.308815
DCTPP1	Mast.cells.activated	-0.0546539	0.737662
DCTPP1	Neutrophils	-0.0214632	0.895415
C4orf46	B.cells.naive	0.399146	0.0107293
C4orf46	B.cells.memory	0.347289	0.0281172
C4orf46	Plasma.cells	-0.301105	0.0590191
C4orf46	T.cells.CD8	0.188164	0.244936
C4orf46	T.cells.CD4.memory.resting	-0.0509557	0.754846
C4orf46	T.cells.CD4.memory.activated	0.590069	6.1412e-05
C4orf46	T.cells.follicular.helper	0.356599	0.0239056
C4orf46	T.cells.regulatory..Tregs.	0.101789	0.531982
C4orf46	T.cells.gamma.delta	0.381192	0.0152309
C4orf46	NK.cells.resting	-0.0332677	0.838519
C4orf46	NK.cells.activated	0.0383012	0.814486
C4orf46	Monocytes	-0.000477996	0.997664
C4orf46	Macrophages.M0	-0.0614008	0.706639
C4orf46	Macrophages.M1	0.187023	0.247861
C4orf46	Macrophages.M2	-0.328142	0.0387183
C4orf46	Dendritic.cells.resting	-0.10631	0.513822
C4orf46	Dendritic.cells.activated	-0.000651812	0.996815
C4orf46	Mast.cells.resting	-0.271424	0.0902329
C4orf46	Mast.cells.activated	-0.0362431	0.824294
C4orf46	Neutrophils	0.0253108	0.876799
FANCA	B.cells.naive	0.500353	0.00100945
FANCA	B.cells.memory	0.46442	0.00253697
FANCA	Plasma.cells	-0.270958	0.0908085
FANCA	T.cells.CD8	0.0427102	0.793571
FANCA	T.cells.CD4.memory.resting	0.0746633	0.64704
FANCA	T.cells.CD4.memory.activated	0.259861	0.105373
FANCA	T.cells.follicular.helper	0.334832	0.034695
FANCA	T.cells.regulatory..Tregs.	0.0461767	0.777225
FANCA	T.cells.gamma.delta	0.0140682	0.931341
FANCA	NK.cells.resting	0.218927	0.174704
FANCA	NK.cells.activated	-0.126279	0.437483
FANCA	Monocytes	-0.00208963	0.98979
FANCA	Macrophages.M0	0.099796	0.540086
FANCA	Macrophages.M1	0.0878553	0.589838
FANCA	Macrophages.M2	-0.24601	0.125969
FANCA	Dendritic.cells.resting	-0.230514	0.152423
FANCA	Dendritic.cells.activated	0.0686125	0.673989
FANCA	Mast.cells.resting	-0.386419	0.0137803
FANCA	Mast.cells.activated	-0.0568761	0.727396
FANCA	Neutrophils	-0.188492	0.244098
TTC13	B.cells.naive	0.130964	0.42053
TTC13	B.cells.memory	0.106867	0.511606
TTC13	Plasma.cells	-0.363013	0.021321
TTC13	T.cells.CD8	0.0149141	0.927223
TTC13	T.cells.CD4.memory.resting	0.231878	0.149944
TTC13	T.cells.CD4.memory.activated	0.254107	0.113593
TTC13	T.cells.follicular.helper	0.0352206	0.829176
TTC13	T.cells.regulatory..Tregs.	-0.0273356	0.867028
TTC13	T.cells.gamma.delta	0.0122236	0.940326
TTC13	NK.cells.resting	0.731455	8.26303e-08
TTC13	NK.cells.activated	-0.220931	0.170693
TTC13	Monocytes	0.141864	0.382551
TTC13	Macrophages.M0	0.0423576	0.795238
TTC13	Macrophages.M1	0.384508	0.0142965
TTC13	Macrophages.M2	-0.182022	0.260959
TTC13	Dendritic.cells.resting	-0.17457	0.281317
TTC13	Dendritic.cells.activated	0.013825	0.932525
TTC13	Mast.cells.resting	-0.288965	0.0705408
TTC13	Mast.cells.activated	0.0700771	0.667427
TTC13	Neutrophils	-0.164782	0.309585
POC1A	B.cells.naive	0.19552	0.226634
POC1A	B.cells.memory	0.393926	0.0119025
POC1A	Plasma.cells	-0.196729	0.223718
POC1A	T.cells.CD8	-0.0151363	0.926142
POC1A	T.cells.CD4.memory.resting	0.0100494	0.950926
POC1A	T.cells.CD4.memory.activated	0.292695	0.066827
POC1A	T.cells.follicular.helper	0.0829424	0.61088
POC1A	T.cells.regulatory..Tregs.	0.0962246	0.554753
POC1A	T.cells.gamma.delta	-0.0011127	0.994563
POC1A	NK.cells.resting	0.299003	0.0608996
POC1A	NK.cells.activated	-0.0348612	0.830894
POC1A	Monocytes	0.134073	0.409487
POC1A	Macrophages.M0	0.037209	0.819688
POC1A	Macrophages.M1	0.0246096	0.880187
POC1A	Macrophages.M2	0.0362773	0.824131
POC1A	Dendritic.cells.resting	0.00229196	0.988801
POC1A	Dendritic.cells.activated	0.096196	0.554871
POC1A	Mast.cells.resting	-0.270785	0.0910232
POC1A	Mast.cells.activated	-0.0784387	0.630444
POC1A	Neutrophils	-0.179408	0.267986
EIF5AP4	B.cells.naive	0.140122	0.388481
EIF5AP4	B.cells.memory	0.104903	0.519442
EIF5AP4	Plasma.cells	0.136015	0.402673
EIF5AP4	T.cells.CD8	-0.241518	0.133256
EIF5AP4	T.cells.CD4.memory.resting	-0.017657	0.913885
EIF5AP4	T.cells.CD4.memory.activated	0.105572	0.516767
EIF5AP4	T.cells.follicular.helper	0.185248	0.25246
EIF5AP4	T.cells.regulatory..Tregs.	-0.205059	0.204326
EIF5AP4	T.cells.gamma.delta	-0.122927	0.449841
EIF5AP4	NK.cells.resting	0.240942	0.134213
EIF5AP4	NK.cells.activated	-0.358868	0.022963
EIF5AP4	Monocytes	-0.132278	0.415843
EIF5AP4	Macrophages.M0	-0.0217246	0.894148
EIF5AP4	Macrophages.M1	0.244009	0.129178
EIF5AP4	Macrophages.M2	0.0401092	0.805893
EIF5AP4	Dendritic.cells.resting	0.105737	0.516105
EIF5AP4	Dendritic.cells.activated	-0.24285	0.131063
EIF5AP4	Mast.cells.resting	-0.0144236	0.92961
EIF5AP4	Mast.cells.activated	0.0373987	0.818784
EIF5AP4	Neutrophils	-0.0843821	0.604681
PUS7	B.cells.naive	0.359314	0.0227813
PUS7	B.cells.memory	0.647181	6.3935e-06
PUS7	Plasma.cells	-0.173757	0.283599
PUS7	T.cells.CD8	-0.0327074	0.841204
PUS7	T.cells.CD4.memory.resting	0.231193	0.151186
PUS7	T.cells.CD4.memory.activated	0.181556	0.262203
PUS7	T.cells.follicular.helper	0.0582694	0.720983
PUS7	T.cells.regulatory..Tregs.	-0.118008	0.468317
PUS7	T.cells.gamma.delta	-0.133773	0.410545
PUS7	NK.cells.resting	0.145466	0.370459
PUS7	NK.cells.activated	-0.130783	0.421179
PUS7	Monocytes	0.0151177	0.926233
PUS7	Macrophages.M0	-0.150691	0.35333
PUS7	Macrophages.M1	0.0786734	0.629419
PUS7	Macrophages.M2	-0.253854	0.113965
PUS7	Dendritic.cells.resting	0.0181901	0.911295
PUS7	Dendritic.cells.activated	0.346179	0.0286583
PUS7	Mast.cells.resting	-0.192277	0.234583
PUS7	Mast.cells.activated	-0.00670351	0.967254
PUS7	Neutrophils	-0.0821118	0.614469
XPO5	B.cells.naive	0.281761	0.0781733
XPO5	B.cells.memory	0.198404	0.21972
XPO5	Plasma.cells	-0.245848	0.126226
XPO5	T.cells.CD8	-0.017252	0.915853
XPO5	T.cells.CD4.memory.resting	0.355852	0.024223
XPO5	T.cells.CD4.memory.activated	0.14383	0.375923
XPO5	T.cells.follicular.helper	0.0718623	0.659463
XPO5	T.cells.regulatory..Tregs.	-0.194283	0.229644
XPO5	T.cells.gamma.delta	-0.328077	0.0387591
XPO5	NK.cells.resting	0.341537	0.0310137
XPO5	NK.cells.activated	-0.457526	0.00299438
XPO5	Monocytes	0.021008	0.897621
XPO5	Macrophages.M0	-0.0495471	0.761423
XPO5	Macrophages.M1	0.36664	0.0199659
XPO5	Macrophages.M2	-0.16454	0.310307
XPO5	Dendritic.cells.resting	-0.0508062	0.755543
XPO5	Dendritic.cells.activated	-0.00918091	0.955163
XPO5	Mast.cells.resting	-0.291151	0.0683454
XPO5	Mast.cells.activated	0.12794	0.431431
XPO5	Neutrophils	-0.257172	0.109156
CKAP2	B.cells.naive	0.47629	0.00189165
CKAP2	B.cells.memory	0.195016	0.227858
CKAP2	Plasma.cells	-0.237338	0.140314
CKAP2	T.cells.CD8	0.128222	0.430408
CKAP2	T.cells.CD4.memory.resting	0.0439933	0.78751
CKAP2	T.cells.CD4.memory.activated	0.185885	0.250802
CKAP2	T.cells.follicular.helper	0.433613	0.00518715
CKAP2	T.cells.regulatory..Tregs.	-0.0683236	0.675286
CKAP2	T.cells.gamma.delta	0.0871139	0.592993
CKAP2	NK.cells.resting	0.0650268	0.690153
CKAP2	NK.cells.activated	-0.0919064	0.572733
CKAP2	Monocytes	-0.0647004	0.691632
CKAP2	Macrophages.M0	-0.0419333	0.797246
CKAP2	Macrophages.M1	0.261071	0.103703
CKAP2	Macrophages.M2	-0.303411	0.0570106
CKAP2	Dendritic.cells.resting	-0.0874695	0.591479
CKAP2	Dendritic.cells.activated	-0.0563163	0.729977
CKAP2	Mast.cells.resting	-0.286634	0.072944
CKAP2	Mast.cells.activated	-0.0435901	0.789413
CKAP2	Neutrophils	-0.0568388	0.727568
SLBP	B.cells.naive	0.189499	0.241542
SLBP	B.cells.memory	-0.0300249	0.854081
SLBP	Plasma.cells	-0.131721	0.417827
SLBP	T.cells.CD8	0.38584	0.0139348
SLBP	T.cells.CD4.memory.resting	-0.182841	0.258783
SLBP	T.cells.CD4.memory.activated	0.303171	0.0572175
SLBP	T.cells.follicular.helper	0.317865	0.0456322
SLBP	T.cells.regulatory..Tregs.	0.0667954	0.682163
SLBP	T.cells.gamma.delta	0.185233	0.252497
SLBP	NK.cells.resting	-0.0527023	0.746715
SLBP	NK.cells.activated	0.302786	0.0575497
SLBP	Monocytes	-0.00628648	0.96929
SLBP	Macrophages.M0	-0.125267	0.441194
SLBP	Macrophages.M1	0.165346	0.30791
SLBP	Macrophages.M2	-0.261262	0.103441
SLBP	Dendritic.cells.resting	-0.141737	0.382984
SLBP	Dendritic.cells.activated	-0.0546026	0.737899
SLBP	Mast.cells.resting	-0.11669	0.473334
SLBP	Mast.cells.activated	-0.0572672	0.725594
SLBP	Neutrophils	-0.0805635	0.621182
CHAF1A	B.cells.naive	0.0964423	0.553853
CHAF1A	B.cells.memory	0.214469	0.183869
CHAF1A	Plasma.cells	-0.163612	0.31308
CHAF1A	T.cells.CD8	0.341044	0.0312729
CHAF1A	T.cells.CD4.memory.resting	-0.0776208	0.634025
CHAF1A	T.cells.CD4.memory.activated	0.135712	0.403731
CHAF1A	T.cells.follicular.helper	0.237436	0.140145
CHAF1A	T.cells.regulatory..Tregs.	0.032311	0.843104
CHAF1A	T.cells.gamma.delta	-0.136087	0.402422
CHAF1A	NK.cells.resting	0.173091	0.285477
CHAF1A	NK.cells.activated	0.269761	0.0922998
CHAF1A	Monocytes	-0.0581072	0.721729
CHAF1A	Macrophages.M0	0.00221079	0.989198
CHAF1A	Macrophages.M1	0.212616	0.187779
CHAF1A	Macrophages.M2	-0.33273	0.0359204
CHAF1A	Dendritic.cells.resting	-0.0237052	0.88456
CHAF1A	Dendritic.cells.activated	0.115968	0.476094
CHAF1A	Mast.cells.resting	-0.209848	0.193726
CHAF1A	Mast.cells.activated	-0.0274778	0.866343
CHAF1A	Neutrophils	-0.242063	0.132356
MCM8	B.cells.naive	0.388554	0.0132222
MCM8	B.cells.memory	0.581385	8.35036e-05
MCM8	Plasma.cells	-0.263845	0.099952
MCM8	T.cells.CD8	0.0687471	0.673385
MCM8	T.cells.CD4.memory.resting	0.280512	0.0795591
MCM8	T.cells.CD4.memory.activated	0.241808	0.132776
MCM8	T.cells.follicular.helper	0.258546	0.10721
MCM8	T.cells.regulatory..Tregs.	-0.106958	0.511246
MCM8	T.cells.gamma.delta	-0.0471545	0.772631
MCM8	NK.cells.resting	0.12158	0.45486
MCM8	NK.cells.activated	-0.213935	0.18499
MCM8	Monocytes	-0.0560268	0.731314
MCM8	Macrophages.M0	-0.0983001	0.546206
MCM8	Macrophages.M1	0.234486	0.145286
MCM8	Macrophages.M2	-0.356984	0.0237435
MCM8	Dendritic.cells.resting	0.0225689	0.890059
MCM8	Dendritic.cells.activated	0.202406	0.21037
MCM8	Mast.cells.resting	-0.365688	0.0203144
MCM8	Mast.cells.activated	0.0101178	0.950592
MCM8	Neutrophils	-0.129222	0.426789
DNMT1	B.cells.naive	0.587649	6.69599e-05
DNMT1	B.cells.memory	0.432164	0.00535625
DNMT1	Plasma.cells	-0.298372	0.0614728
DNMT1	T.cells.CD8	-0.0976	0.549082
DNMT1	T.cells.CD4.memory.resting	0.327812	0.0389259
DNMT1	T.cells.CD4.memory.activated	0.103544	0.524896
DNMT1	T.cells.follicular.helper	0.206689	0.200673
DNMT1	T.cells.regulatory..Tregs.	-0.178714	0.269873
DNMT1	T.cells.gamma.delta	-0.243483	0.130032
DNMT1	NK.cells.resting	0.287265	0.0722867
DNMT1	NK.cells.activated	-0.360934	0.0221318
DNMT1	Monocytes	0.0947592	0.560825
DNMT1	Macrophages.M0	0.00161663	0.992101
DNMT1	Macrophages.M1	0.171696	0.289436
DNMT1	Macrophages.M2	-0.237227	0.140505
DNMT1	Dendritic.cells.resting	-0.268774	0.0935441
DNMT1	Dendritic.cells.activated	0.0784124	0.63056
DNMT1	Mast.cells.resting	-0.339146	0.0322875
DNMT1	Mast.cells.activated	0.0623507	0.702307
DNMT1	Neutrophils	-0.149425	0.357436
KCTD5	B.cells.naive	0.201285	0.21296
KCTD5	B.cells.memory	0.205951	0.202322
KCTD5	Plasma.cells	-0.300449	0.0596014
KCTD5	T.cells.CD8	0.281903	0.078016
KCTD5	T.cells.CD4.memory.resting	0.041075	0.801312
KCTD5	T.cells.CD4.memory.activated	0.140327	0.38778
KCTD5	T.cells.follicular.helper	0.190442	0.239164
KCTD5	T.cells.regulatory..Tregs.	-0.0283016	0.862373
KCTD5	T.cells.gamma.delta	-0.10605	0.514857
KCTD5	NK.cells.resting	0.102838	0.527742
KCTD5	NK.cells.activated	0.198517	0.219452
KCTD5	Monocytes	0.0548376	0.736812
KCTD5	Macrophages.M0	-0.0790025	0.627981
KCTD5	Macrophages.M1	0.320809	0.0435568
KCTD5	Macrophages.M2	-0.298169	0.0616581
KCTD5	Dendritic.cells.resting	-0.163856	0.312351
KCTD5	Dendritic.cells.activated	0.0150069	0.926771
KCTD5	Mast.cells.resting	-0.208439	0.196803
KCTD5	Mast.cells.activated	-0.0238023	0.884091
KCTD5	Neutrophils	-0.156141	0.335985
PRC1	B.cells.naive	0.276138	0.0845658
PRC1	B.cells.memory	0.310141	0.0514593
PRC1	Plasma.cells	-0.271835	0.0897279
PRC1	T.cells.CD8	0.17558	0.278497
PRC1	T.cells.CD4.memory.resting	0.0477758	0.769716
PRC1	T.cells.CD4.memory.activated	0.427523	0.00593
PRC1	T.cells.follicular.helper	0.187325	0.247085
PRC1	T.cells.regulatory..Tregs.	-0.0328835	0.84036
PRC1	T.cells.gamma.delta	0.0707877	0.664253
PRC1	NK.cells.resting	0.218348	0.175875
PRC1	NK.cells.activated	-0.0178673	0.912863
PRC1	Monocytes	-0.0137386	0.932946
PRC1	Macrophages.M0	-0.118491	0.466485
PRC1	Macrophages.M1	0.315398	0.0474321
PRC1	Macrophages.M2	-0.239449	0.136716
PRC1	Dendritic.cells.resting	-0.0833063	0.60931
PRC1	Dendritic.cells.activated	-0.00335478	0.983609
PRC1	Mast.cells.resting	-0.234639	0.145016
PRC1	Mast.cells.activated	0.0263304	0.871876
PRC1	Neutrophils	-0.174078	0.282695
MKI67	B.cells.naive	0.541364	0.000309451
MKI67	B.cells.memory	0.409256	0.00873536
MKI67	Plasma.cells	-0.173133	0.285358
MKI67	T.cells.CD8	0.0642834	0.693522
MKI67	T.cells.CD4.memory.resting	0.0505573	0.756704
MKI67	T.cells.CD4.memory.activated	0.369556	0.018929
MKI67	T.cells.follicular.helper	0.223294	0.166049
MKI67	T.cells.regulatory..Tregs.	0.0238555	0.883833
MKI67	T.cells.gamma.delta	-0.0363462	0.823802
MKI67	NK.cells.resting	0.260688	0.10423
MKI67	NK.cells.activated	-0.19042	0.239221
MKI67	Monocytes	0.0571765	0.726011
MKI67	Macrophages.M0	-0.059402	0.715783
MKI67	Macrophages.M1	0.230432	0.152573
MKI67	Macrophages.M2	-0.25428	0.113339
MKI67	Dendritic.cells.resting	-0.162795	0.315537
MKI67	Dendritic.cells.activated	0.0357859	0.826476
MKI67	Mast.cells.resting	-0.337644	0.0331097
MKI67	Mast.cells.activated	-0.0427521	0.793373
MKI67	Neutrophils	-0.152388	0.347872
GINS2	B.cells.naive	0.0316232	0.846404
GINS2	B.cells.memory	0.0570326	0.726675
GINS2	Plasma.cells	-0.126455	0.43684
GINS2	T.cells.CD8	0.146934	0.365598
GINS2	T.cells.CD4.memory.resting	-0.204496	0.205599
GINS2	T.cells.CD4.memory.activated	0.382935	0.0147336
GINS2	T.cells.follicular.helper	0.193463	0.231654
GINS2	T.cells.regulatory..Tregs.	0.401317	0.0102711
GINS2	T.cells.gamma.delta	0.325345	0.0405089
GINS2	NK.cells.resting	0.136326	0.401588
GINS2	NK.cells.activated	0.235711	0.143135
GINS2	Monocytes	-0.0165229	0.919397
GINS2	Macrophages.M0	-0.0167339	0.918371
GINS2	Macrophages.M1	-0.00174945	0.991452
GINS2	Macrophages.M2	-0.0868641	0.594058
GINS2	Dendritic.cells.resting	-0.0685662	0.674197
GINS2	Dendritic.cells.activated	-0.150014	0.355523
GINS2	Mast.cells.resting	-0.0794696	0.625944
GINS2	Mast.cells.activated	-0.124042	0.445709
GINS2	Neutrophils	-0.176075	0.277125
CDC20	B.cells.naive	0.445592	0.00395831
CDC20	B.cells.memory	0.430038	0.00561275
CDC20	Plasma.cells	-0.232517	0.148792
CDC20	T.cells.CD8	0.0358252	0.826289
CDC20	T.cells.CD4.memory.resting	0.0933453	0.566712
CDC20	T.cells.CD4.memory.activated	0.333083	0.0357125
CDC20	T.cells.follicular.helper	0.1481	0.361766
CDC20	T.cells.regulatory..Tregs.	0.0355286	0.827705
CDC20	T.cells.gamma.delta	-0.0358561	0.826141
CDC20	NK.cells.resting	0.399156	0.0107271
CDC20	NK.cells.activated	-0.204301	0.206042
CDC20	Monocytes	0.116298	0.474833
CDC20	Macrophages.M0	-0.0625481	0.701408
CDC20	Macrophages.M1	0.171587	0.289747
CDC20	Macrophages.M2	-0.151709	0.350052
CDC20	Dendritic.cells.resting	-0.130479	0.422268
CDC20	Dendritic.cells.activated	0.0897757	0.581701
CDC20	Mast.cells.resting	-0.31917	0.0447022
CDC20	Mast.cells.activated	-0.0262996	0.872025
CDC20	Neutrophils	-0.135614	0.404074
TMPO-AS1	B.cells.naive	0.253304	0.114777
TMPO-AS1	B.cells.memory	0.326229	0.0399362
TMPO-AS1	Plasma.cells	-0.0516634	0.751549
TMPO-AS1	T.cells.CD8	0.182344	0.260103
TMPO-AS1	T.cells.CD4.memory.resting	0.00534913	0.973867
TMPO-AS1	T.cells.CD4.memory.activated	0.592362	5.65422e-05
TMPO-AS1	T.cells.follicular.helper	0.332754	0.0359064
TMPO-AS1	T.cells.regulatory..Tregs.	0.198107	0.220427
TMPO-AS1	T.cells.gamma.delta	0.221201	0.170158
TMPO-AS1	NK.cells.resting	0.0891693	0.584265
TMPO-AS1	NK.cells.activated	-0.0652834	0.688992
TMPO-AS1	Monocytes	-0.212593	0.187827
TMPO-AS1	Macrophages.M0	-0.101875	0.531632
TMPO-AS1	Macrophages.M1	0.180369	0.265388
TMPO-AS1	Macrophages.M2	-0.228656	0.155849
TMPO-AS1	Dendritic.cells.resting	0.00644667	0.968508
TMPO-AS1	Dendritic.cells.activated	0.050135	0.758676
TMPO-AS1	Mast.cells.resting	-0.402192	0.0100913
TMPO-AS1	Mast.cells.activated	0.067274	0.680007
TMPO-AS1	Neutrophils	-0.257553	0.108614
UBE2SP1	B.cells.naive	-0.129278	0.426588
UBE2SP1	B.cells.memory	-0.109899	0.49963
UBE2SP1	Plasma.cells	0.240419	0.135086
UBE2SP1	T.cells.CD8	0.0873166	0.59213
UBE2SP1	T.cells.CD4.memory.resting	-0.213594	0.185707
UBE2SP1	T.cells.CD4.memory.activated	0.0207406	0.898918
UBE2SP1	T.cells.follicular.helper	0.0556392	0.733104
UBE2SP1	T.cells.regulatory..Tregs.	0.171299	0.29057
UBE2SP1	T.cells.gamma.delta	-0.095551	0.55754
UBE2SP1	NK.cells.resting	-0.0603688	0.711355
UBE2SP1	NK.cells.activated	0.143963	0.375478
UBE2SP1	Monocytes	-0.0863654	0.596186
UBE2SP1	Macrophages.M0	0.0195793	0.904551
UBE2SP1	Macrophages.M1	-0.186027	0.250433
UBE2SP1	Macrophages.M2	0.259641	0.105678
UBE2SP1	Dendritic.cells.resting	-0.0853682	0.60045
UBE2SP1	Dendritic.cells.activated	-0.119496	0.462687
UBE2SP1	Mast.cells.resting	-0.0259168	0.873873
UBE2SP1	Mast.cells.activated	-0.0381769	0.815078
UBE2SP1	Neutrophils	-0.117346	0.470834
DSCC1	B.cells.naive	0.39251	0.012239
DSCC1	B.cells.memory	0.384079	0.0144146
DSCC1	Plasma.cells	-0.161962	0.318054
DSCC1	T.cells.CD8	0.0502261	0.75825
DSCC1	T.cells.CD4.memory.resting	0.0539713	0.740824
DSCC1	T.cells.CD4.memory.activated	0.393417	0.0120227
DSCC1	T.cells.follicular.helper	0.0425798	0.794187
DSCC1	T.cells.regulatory..Tregs.	0.0431857	0.791323
DSCC1	T.cells.gamma.delta	0.120851	0.457591
DSCC1	NK.cells.resting	0.217225	0.178165
DSCC1	NK.cells.activated	-0.0657478	0.686892
DSCC1	Monocytes	0.0532825	0.74402
DSCC1	Macrophages.M0	-0.156651	0.334389
DSCC1	Macrophages.M1	0.0602817	0.711754
DSCC1	Macrophages.M2	-0.154792	0.34023
DSCC1	Dendritic.cells.resting	-0.038697	0.812603
DSCC1	Dendritic.cells.activated	0.16274	0.315702
DSCC1	Mast.cells.resting	-0.179048	0.268963
DSCC1	Mast.cells.activated	-0.0735146	0.652123
DSCC1	Neutrophils	-0.104094	0.522684
SCML2	B.cells.naive	0.282682	0.077163
SCML2	B.cells.memory	-0.173701	0.283756
SCML2	Plasma.cells	-0.232128	0.149492
SCML2	T.cells.CD8	0.0461552	0.777326
SCML2	T.cells.CD4.memory.resting	0.194176	0.229906
SCML2	T.cells.CD4.memory.activated	0.19135	0.23689
SCML2	T.cells.follicular.helper	0.107873	0.507616
SCML2	T.cells.regulatory..Tregs.	-0.103921	0.523379
SCML2	T.cells.gamma.delta	0.0513498	0.753009
SCML2	NK.cells.resting	0.324337	0.041171
SCML2	NK.cells.activated	-0.167103	0.302725
SCML2	Monocytes	0.193973	0.230404
SCML2	Macrophages.M0	-0.14863	0.360029
SCML2	Macrophages.M1	0.232628	0.148594
SCML2	Macrophages.M2	-0.145394	0.370699
SCML2	Dendritic.cells.resting	-0.0942038	0.563134
SCML2	Dendritic.cells.activated	0.0565349	0.728969
SCML2	Mast.cells.resting	-0.144236	0.374563
SCML2	Mast.cells.activated	0.0189282	0.907711
SCML2	Neutrophils	0.0857362	0.598875
TUBA1C	B.cells.naive	0.127089	0.434525
TUBA1C	B.cells.memory	0.35574	0.024271
TUBA1C	Plasma.cells	-0.167781	0.30074
TUBA1C	T.cells.CD8	-0.39912	0.0107347
TUBA1C	T.cells.CD4.memory.resting	0.326449	0.0397941
TUBA1C	T.cells.CD4.memory.activated	0.132323	0.415681
TUBA1C	T.cells.follicular.helper	-0.213699	0.185487
TUBA1C	T.cells.regulatory..Tregs.	-0.216064	0.180553
TUBA1C	T.cells.gamma.delta	-0.116518	0.473989
TUBA1C	NK.cells.resting	0.541515	0.000308016
TUBA1C	NK.cells.activated	-0.314267	0.0482762
TUBA1C	Monocytes	0.263298	0.100684
TUBA1C	Macrophages.M0	-0.0240194	0.883041
TUBA1C	Macrophages.M1	0.107935	0.507371
TUBA1C	Macrophages.M2	0.0130781	0.936163
TUBA1C	Dendritic.cells.resting	-0.055645	0.733078
TUBA1C	Dendritic.cells.activated	0.193652	0.231189
TUBA1C	Mast.cells.resting	-0.0405208	0.80394
TUBA1C	Mast.cells.activated	-0.0276478	0.865523
TUBA1C	Neutrophils	0.0670161	0.681168
MDC1	B.cells.naive	0.475986	0.00190618
MDC1	B.cells.memory	0.274415	0.0866049
MDC1	Plasma.cells	-0.355888	0.0242075
MDC1	T.cells.CD8	0.0477231	0.769963
MDC1	T.cells.CD4.memory.resting	0.303773	0.056701
MDC1	T.cells.CD4.memory.activated	0.135197	0.405536
MDC1	T.cells.follicular.helper	0.166293	0.305109
MDC1	T.cells.regulatory..Tregs.	-0.191145	0.237403
MDC1	T.cells.gamma.delta	-0.186239	0.249885
MDC1	NK.cells.resting	0.217225	0.178165
MDC1	NK.cells.activated	-0.410386	0.00853366
MDC1	Monocytes	0.0579614	0.722399
MDC1	Macrophages.M0	0.0913008	0.575276
MDC1	Macrophages.M1	0.259294	0.106163
MDC1	Macrophages.M2	-0.263701	0.100144
MDC1	Dendritic.cells.resting	-0.207751	0.198319
MDC1	Dendritic.cells.activated	0.0589147	0.718019
MDC1	Mast.cells.resting	-0.370913	0.0184624
MDC1	Mast.cells.activated	0.0473896	0.771527
MDC1	Neutrophils	-0.124827	0.442814
EIF2S2	B.cells.naive	-0.025549	0.875649
EIF2S2	B.cells.memory	0.166358	0.304917
EIF2S2	Plasma.cells	0.0820109	0.614905
EIF2S2	T.cells.CD8	-0.138244	0.394935
EIF2S2	T.cells.CD4.memory.resting	-0.00237255	0.988408
EIF2S2	T.cells.CD4.memory.activated	0.179315	0.268237
EIF2S2	T.cells.follicular.helper	0.00596227	0.970873
EIF2S2	T.cells.regulatory..Tregs.	-0.0971317	0.55101
EIF2S2	T.cells.gamma.delta	-0.0664836	0.683569
EIF2S2	NK.cells.resting	0.212533	0.187954
EIF2S2	NK.cells.activated	-0.0489481	0.764224
EIF2S2	Monocytes	0.177506	0.273175
EIF2S2	Macrophages.M0	0.165317	0.307996
EIF2S2	Macrophages.M1	0.0314792	0.847095
EIF2S2	Macrophages.M2	0.0126832	0.938087
EIF2S2	Dendritic.cells.resting	-0.0557559	0.732565
EIF2S2	Dendritic.cells.activated	-0.0862164	0.596822
EIF2S2	Mast.cells.resting	-0.14717	0.364819
EIF2S2	Mast.cells.activated	-0.0677868	0.677699
EIF2S2	Neutrophils	-0.0314895	0.847046
AURKA	B.cells.naive	0.435195	0.005008
AURKA	B.cells.memory	0.428668	0.00578376
AURKA	Plasma.cells	-0.264357	0.0992719
AURKA	T.cells.CD8	0.0271488	0.867929
AURKA	T.cells.CD4.memory.resting	0.0938823	0.564473
AURKA	T.cells.CD4.memory.activated	0.37612	0.0167602
AURKA	T.cells.follicular.helper	0.166978	0.303093
AURKA	T.cells.regulatory..Tregs.	0.01483	0.927633
AURKA	T.cells.gamma.delta	0.0237339	0.884421
AURKA	NK.cells.resting	0.295197	0.0644234
AURKA	NK.cells.activated	-0.203846	0.207075
AURKA	Monocytes	0.122524	0.451339
AURKA	Macrophages.M0	-0.0321423	0.843913
AURKA	Macrophages.M1	0.166204	0.30537
AURKA	Macrophages.M2	-0.165568	0.307252
AURKA	Dendritic.cells.resting	-0.154428	0.341381
AURKA	Dendritic.cells.activated	0.0692989	0.670911
AURKA	Mast.cells.resting	-0.305164	0.0555208
AURKA	Mast.cells.activated	-0.0252799	0.876948
AURKA	Neutrophils	-0.111264	0.494285
TBC1D24	B.cells.naive	-0.0131508	0.935809
TBC1D24	B.cells.memory	-0.0322376	0.843457
TBC1D24	Plasma.cells	-0.155221	0.338878
TBC1D24	T.cells.CD8	0.260746	0.10415
TBC1D24	T.cells.CD4.memory.resting	0.0641558	0.694101
TBC1D24	T.cells.CD4.memory.activated	0.136107	0.402351
TBC1D24	T.cells.follicular.helper	0.0531478	0.744645
TBC1D24	T.cells.regulatory..Tregs.	0.0797621	0.624669
TBC1D24	T.cells.gamma.delta	-0.252679	0.115706
TBC1D24	NK.cells.resting	0.371006	0.0184309
TBC1D24	NK.cells.activated	0.0108051	0.947241
TBC1D24	Monocytes	0.154733	0.340415
TBC1D24	Macrophages.M0	-0.0917857	0.573239
TBC1D24	Macrophages.M1	0.345951	0.0287703
TBC1D24	Macrophages.M2	-0.21686	0.178913
TBC1D24	Dendritic.cells.resting	-0.121867	0.453791
TBC1D24	Dendritic.cells.activated	0.0946838	0.561138
TBC1D24	Mast.cells.resting	-0.159823	0.324572
TBC1D24	Mast.cells.activated	-0.0355339	0.82768
TBC1D24	Neutrophils	-0.28772	0.0718161
MAP4K4	B.cells.naive	0.410797	0.00846133
MAP4K4	B.cells.memory	0.16762	0.301211
MAP4K4	Plasma.cells	-0.379259	0.0157991
MAP4K4	T.cells.CD8	-0.15859	0.328368
MAP4K4	T.cells.CD4.memory.resting	0.272921	0.088402
MAP4K4	T.cells.CD4.memory.activated	0.251411	0.117608
MAP4K4	T.cells.follicular.helper	-0.0565549	0.728877
MAP4K4	T.cells.regulatory..Tregs.	-0.1988	0.218784
MAP4K4	T.cells.gamma.delta	0.0334826	0.83749
MAP4K4	NK.cells.resting	0.261693	0.102853
MAP4K4	NK.cells.activated	-0.263239	0.100763
MAP4K4	Monocytes	0.156437	0.335058
MAP4K4	Macrophages.M0	0.147058	0.365188
MAP4K4	Macrophages.M1	0.240298	0.135289
MAP4K4	Macrophages.M2	-0.235511	0.143484
MAP4K4	Dendritic.cells.resting	-0.323392	0.0417993
MAP4K4	Dendritic.cells.activated	0.146673	0.36646
MAP4K4	Mast.cells.resting	-0.196766	0.223628
MAP4K4	Mast.cells.activated	-0.0959052	0.556074
MAP4K4	Neutrophils	-0.0838898	0.606798
LRP8	B.cells.naive	0.423366	0.00648839
LRP8	B.cells.memory	0.242346	0.131889
LRP8	Plasma.cells	-0.197819	0.22111
LRP8	T.cells.CD8	-0.0969356	0.551818
LRP8	T.cells.CD4.memory.resting	0.167862	0.300503
LRP8	T.cells.CD4.memory.activated	0.316142	0.0468833
LRP8	T.cells.follicular.helper	0.0652293	0.689237
LRP8	T.cells.regulatory..Tregs.	-0.00761179	0.96282
LRP8	T.cells.gamma.delta	-0.0743694	0.648339
LRP8	NK.cells.resting	0.181198	0.263162
LRP8	NK.cells.activated	-0.371659	0.01821
LRP8	Monocytes	0.101914	0.531477
LRP8	Macrophages.M0	-0.045197	0.781835
LRP8	Macrophages.M1	0.320491	0.0437771
LRP8	Macrophages.M2	-0.20908	0.195399
LRP8	Dendritic.cells.resting	-0.201302	0.212922
LRP8	Dendritic.cells.activated	-0.120126	0.460312
LRP8	Mast.cells.resting	-0.188873	0.243129
LRP8	Mast.cells.activated	0.0135271	0.933976
LRP8	Neutrophils	-0.177998	0.271827
NUSAP1	B.cells.naive	0.42828	0.00583291
NUSAP1	B.cells.memory	0.294172	0.0653993
NUSAP1	Plasma.cells	-0.250082	0.119624
NUSAP1	T.cells.CD8	0.10995	0.49943
NUSAP1	T.cells.CD4.memory.resting	0.0217484	0.894033
NUSAP1	T.cells.CD4.memory.activated	0.40963	0.00866804
NUSAP1	T.cells.follicular.helper	0.235983	0.142661
NUSAP1	T.cells.regulatory..Tregs.	0.0280562	0.863556
NUSAP1	T.cells.gamma.delta	0.0406607	0.803276
NUSAP1	NK.cells.resting	0.276707	0.0839018
NUSAP1	NK.cells.activated	-0.100121	0.538759
NUSAP1	Monocytes	0.0714728	0.661197
NUSAP1	Macrophages.M0	-0.0567129	0.728148
NUSAP1	Macrophages.M1	0.249264	0.12088
NUSAP1	Macrophages.M2	-0.199162	0.217927
NUSAP1	Dendritic.cells.resting	-0.136901	0.399586
NUSAP1	Dendritic.cells.activated	-0.00498166	0.975662
NUSAP1	Mast.cells.resting	-0.304573	0.0560195
NUSAP1	Mast.cells.activated	-0.0743833	0.648277
NUSAP1	Neutrophils	-0.15116	0.351816
TMEM132A	B.cells.naive	-0.0655576	0.687752
TMEM132A	B.cells.memory	-0.0564649	0.729292
TMEM132A	Plasma.cells	-0.243818	0.129487
TMEM132A	T.cells.CD8	0.0196561	0.904178
TMEM132A	T.cells.CD4.memory.resting	0.173123	0.285385
TMEM132A	T.cells.CD4.memory.activated	0.237628	0.139816
TMEM132A	T.cells.follicular.helper	-0.098171	0.546736
TMEM132A	T.cells.regulatory..Tregs.	-0.075572	0.64303
TMEM132A	T.cells.gamma.delta	-0.165878	0.306333
TMEM132A	NK.cells.resting	0.473642	0.00202151
TMEM132A	NK.cells.activated	-0.303852	0.0566329
TMEM132A	Monocytes	0.0717845	0.659809
TMEM132A	Macrophages.M0	0.0814883	0.617168
TMEM132A	Macrophages.M1	0.462183	0.0026782
TMEM132A	Macrophages.M2	0.0194541	0.905158
TMEM132A	Dendritic.cells.resting	-0.0238394	0.883911
TMEM132A	Dendritic.cells.activated	-0.142518	0.380341
TMEM132A	Mast.cells.resting	-0.234206	0.145781
TMEM132A	Mast.cells.activated	-0.0165238	0.919393
TMEM132A	Neutrophils	-0.197417	0.22207
GINS4	B.cells.naive	0.48373	0.00156533
GINS4	B.cells.memory	0.302675	0.0576457
GINS4	Plasma.cells	-0.308351	0.0528915
GINS4	T.cells.CD8	-0.00683114	0.966631
GINS4	T.cells.CD4.memory.resting	0.214283	0.18426
GINS4	T.cells.CD4.memory.activated	0.170548	0.292721
GINS4	T.cells.follicular.helper	0.0494714	0.761777
GINS4	T.cells.regulatory..Tregs.	-0.0745013	0.647756
GINS4	T.cells.gamma.delta	-0.124518	0.443952
GINS4	NK.cells.resting	0.406086	0.00932321
GINS4	NK.cells.activated	-0.24746	0.123682
GINS4	Monocytes	0.157204	0.332664
GINS4	Macrophages.M0	-0.0706784	0.664741
GINS4	Macrophages.M1	0.225058	0.162641
GINS4	Macrophages.M2	-0.151141	0.351879
GINS4	Dendritic.cells.resting	-0.232895	0.148115
GINS4	Dendritic.cells.activated	-0.0408163	0.802538
GINS4	Mast.cells.resting	-0.258303	0.107552
GINS4	Mast.cells.activated	0.0243414	0.881483
GINS4	Neutrophils	-0.125311	0.441032
IPO9	B.cells.naive	0.332402	0.0361146
IPO9	B.cells.memory	0.127862	0.431712
IPO9	Plasma.cells	-0.526315	0.000485949
IPO9	T.cells.CD8	-0.0601541	0.712338
IPO9	T.cells.CD4.memory.resting	0.414901	0.0077671
IPO9	T.cells.CD4.memory.activated	0.102026	0.531022
IPO9	T.cells.follicular.helper	-0.127487	0.433077
IPO9	T.cells.regulatory..Tregs.	-0.201396	0.212704
IPO9	T.cells.gamma.delta	-0.136893	0.399617
IPO9	NK.cells.resting	0.454025	0.00325322
IPO9	NK.cells.activated	-0.263898	0.0998814
IPO9	Monocytes	0.322089	0.0426786
IPO9	Macrophages.M0	-0.0917004	0.573597
IPO9	Macrophages.M1	0.363988	0.0209495
IPO9	Macrophages.M2	-0.192699	0.233538
IPO9	Dendritic.cells.resting	-0.302971	0.0573899
IPO9	Dendritic.cells.activated	0.0775571	0.634304
IPO9	Mast.cells.resting	-0.138316	0.394687
IPO9	Mast.cells.activated	0.0545196	0.738284
IPO9	Neutrophils	-0.0461517	0.777343
SGO1	B.cells.naive	0.542338	0.000300324
SGO1	B.cells.memory	0.290351	0.0691427
SGO1	Plasma.cells	-0.241575	0.133162
SGO1	T.cells.CD8	0.0994872	0.541346
SGO1	T.cells.CD4.memory.resting	0.0414056	0.799745
SGO1	T.cells.CD4.memory.activated	0.371113	0.0183943
SGO1	T.cells.follicular.helper	0.208826	0.195955
SGO1	T.cells.regulatory..Tregs.	0.0226032	0.889893
SGO1	T.cells.gamma.delta	0.0284325	0.861743
SGO1	NK.cells.resting	0.226574	0.159754
SGO1	NK.cells.activated	-0.151233	0.351584
SGO1	Monocytes	0.0990387	0.54318
SGO1	Macrophages.M0	-0.047996	0.768684
SGO1	Macrophages.M1	0.188059	0.245204
SGO1	Macrophages.M2	-0.20546	0.203424
SGO1	Dendritic.cells.resting	-0.180952	0.26382
SGO1	Dendritic.cells.activated	0.0173365	0.915442
SGO1	Mast.cells.resting	-0.318465	0.0452026
SGO1	Mast.cells.activated	-0.0452912	0.781392
SGO1	Neutrophils	-0.126389	0.437081
CDK4	B.cells.naive	0.225444	0.161902
CDK4	B.cells.memory	0.259677	0.105628
CDK4	Plasma.cells	-0.132694	0.414365
CDK4	T.cells.CD8	-0.349273	0.0271717
CDK4	T.cells.CD4.memory.resting	0.279583	0.0806025
CDK4	T.cells.CD4.memory.activated	0.100088	0.538895
CDK4	T.cells.follicular.helper	-0.0427172	0.793537
CDK4	T.cells.regulatory..Tregs.	-0.353716	0.0251498
CDK4	T.cells.gamma.delta	-0.217917	0.176751
CDK4	NK.cells.resting	0.33441	0.0349384
CDK4	NK.cells.activated	-0.30569	0.0550798
CDK4	Monocytes	0.188295	0.244602
CDK4	Macrophages.M0	0.149276	0.357922
CDK4	Macrophages.M1	0.0669068	0.681661
CDK4	Macrophages.M2	0.107535	0.508957
CDK4	Dendritic.cells.resting	-0.0396912	0.807878
CDK4	Dendritic.cells.activated	0.0309833	0.849476
CDK4	Mast.cells.resting	-0.230509	0.152433
CDK4	Mast.cells.activated	0.0183949	0.9103
CDK4	Neutrophils	0.0206196	0.899504
IMMT	B.cells.naive	0.254101	0.113602
IMMT	B.cells.memory	0.112339	0.490095
IMMT	Plasma.cells	-0.221443	0.169678
IMMT	T.cells.CD8	0.126429	0.436935
IMMT	T.cells.CD4.memory.resting	0.109771	0.500133
IMMT	T.cells.CD4.memory.activated	0.0704101	0.665939
IMMT	T.cells.follicular.helper	0.102488	0.529153
IMMT	T.cells.regulatory..Tregs.	-0.173227	0.285092
IMMT	T.cells.gamma.delta	-0.201045	0.213519
IMMT	NK.cells.resting	0.151721	0.350013
IMMT	NK.cells.activated	-0.152287	0.348196
IMMT	Monocytes	0.227261	0.158457
IMMT	Macrophages.M0	0.0824639	0.612946
IMMT	Macrophages.M1	0.298214	0.0616172
IMMT	Macrophages.M2	-0.307273	0.0537697
IMMT	Dendritic.cells.resting	-0.161546	0.319314
IMMT	Dendritic.cells.activated	-0.0353673	0.828476
IMMT	Mast.cells.resting	-0.196079	0.225281
IMMT	Mast.cells.activated	0.0512803	0.753333
IMMT	Neutrophils	0.0852918	0.600778
TMEM183A	B.cells.naive	0.142045	0.381938
TMEM183A	B.cells.memory	0.177652	0.272776
TMEM183A	Plasma.cells	-0.302926	0.0574287
TMEM183A	T.cells.CD8	0.150277	0.35467
TMEM183A	T.cells.CD4.memory.resting	0.0876628	0.590657
TMEM183A	T.cells.CD4.memory.activated	0.0193118	0.905848
TMEM183A	T.cells.follicular.helper	0.00360819	0.982371
TMEM183A	T.cells.regulatory..Tregs.	-0.104415	0.521398
TMEM183A	T.cells.gamma.delta	-0.0737534	0.651065
TMEM183A	NK.cells.resting	0.27344	0.0877749
TMEM183A	NK.cells.activated	0.235823	0.14294
TMEM183A	Monocytes	0.212652	0.187701
TMEM183A	Macrophages.M0	-0.153725	0.343611
TMEM183A	Macrophages.M1	0.217294	0.178023
TMEM183A	Macrophages.M2	-0.185323	0.252263
TMEM183A	Dendritic.cells.resting	-0.111364	0.493894
TMEM183A	Dendritic.cells.activated	0.0990549	0.543114
TMEM183A	Mast.cells.resting	-0.0565313	0.728986
TMEM183A	Mast.cells.activated	-0.0109435	0.946566
TMEM183A	Neutrophils	0.0552646	0.734836
IRAK1	B.cells.naive	0.0626637	0.700882
IRAK1	B.cells.memory	0.093696	0.565249
IRAK1	Plasma.cells	-0.120445	0.459115
IRAK1	T.cells.CD8	-0.136948	0.399424
IRAK1	T.cells.CD4.memory.resting	0.173252	0.285022
IRAK1	T.cells.CD4.memory.activated	-0.117081	0.471842
IRAK1	T.cells.follicular.helper	-0.0844971	0.604187
IRAK1	T.cells.regulatory..Tregs.	-0.115817	0.476674
IRAK1	T.cells.gamma.delta	-0.266426	0.0965561
IRAK1	NK.cells.resting	0.737927	5.53532e-08
IRAK1	NK.cells.activated	-0.168872	0.297561
IRAK1	Monocytes	0.249568	0.120413
IRAK1	Macrophages.M0	0.0488792	0.764547
IRAK1	Macrophages.M1	0.163268	0.314113
IRAK1	Macrophages.M2	0.0943207	0.562648
IRAK1	Dendritic.cells.resting	-0.202016	0.21127
IRAK1	Dendritic.cells.activated	-0.0670624	0.68096
IRAK1	Mast.cells.resting	-0.163944	0.312085
IRAK1	Mast.cells.activated	0.0506178	0.756422
IRAK1	Neutrophils	-0.123407	0.448059
SCLT1	B.cells.naive	0.295377	0.0642536
SCLT1	B.cells.memory	0.387118	0.0135955
SCLT1	Plasma.cells	-0.44783	0.00375928
SCLT1	T.cells.CD8	0.0101697	0.950339
SCLT1	T.cells.CD4.memory.resting	0.332094	0.0362983
SCLT1	T.cells.CD4.memory.activated	0.362517	0.0215122
SCLT1	T.cells.follicular.helper	0.222947	0.166725
SCLT1	T.cells.regulatory..Tregs.	-0.17402	0.282858
SCLT1	T.cells.gamma.delta	0.210666	0.191955
SCLT1	NK.cells.resting	0.0822296	0.613959
SCLT1	NK.cells.activated	-0.333481	0.0354784
SCLT1	Monocytes	0.0286494	0.860699
SCLT1	Macrophages.M0	0.0577655	0.7233
SCLT1	Macrophages.M1	0.345206	0.0291391
SCLT1	Macrophages.M2	-0.214297	0.184229
SCLT1	Dendritic.cells.resting	-0.0710723	0.662983
SCLT1	Dendritic.cells.activated	0.0515205	0.752214
SCLT1	Mast.cells.resting	-0.447917	0.00375175
SCLT1	Mast.cells.activated	0.109225	0.502281
SCLT1	Neutrophils	0.0119386	0.941715
FAM122B	B.cells.naive	0.326158	0.0399818
FAM122B	B.cells.memory	0.35661	0.0239011
FAM122B	Plasma.cells	-0.30701	0.0539852
FAM122B	T.cells.CD8	0.124107	0.445471
FAM122B	T.cells.CD4.memory.resting	0.259104	0.106427
FAM122B	T.cells.CD4.memory.activated	0.31671	0.046468
FAM122B	T.cells.follicular.helper	0.175265	0.279375
FAM122B	T.cells.regulatory..Tregs.	-0.158727	0.327944
FAM122B	T.cells.gamma.delta	0.0768762	0.637292
FAM122B	NK.cells.resting	0.408683	0.00883915
FAM122B	NK.cells.activated	-0.30772	0.053404
FAM122B	Monocytes	0.120072	0.460518
FAM122B	Macrophages.M0	-0.175501	0.278718
FAM122B	Macrophages.M1	0.334999	0.0345993
FAM122B	Macrophages.M2	-0.318564	0.0451319
FAM122B	Dendritic.cells.resting	-0.138087	0.395476
FAM122B	Dendritic.cells.activated	0.0940565	0.563747
FAM122B	Mast.cells.resting	-0.249815	0.120034
FAM122B	Mast.cells.activated	-0.0200199	0.902413
FAM122B	Neutrophils	-0.0635763	0.696732
CCNF	B.cells.naive	0.259399	0.106016
CCNF	B.cells.memory	0.184091	0.255487
CCNF	Plasma.cells	-0.253876	0.113932
CCNF	T.cells.CD8	0.337231	0.0333385
CCNF	T.cells.CD4.memory.resting	-0.0428721	0.792805
CCNF	T.cells.CD4.memory.activated	0.152102	0.348788
CCNF	T.cells.follicular.helper	0.250767	0.118581
CCNF	T.cells.regulatory..Tregs.	0.107633	0.508568
CCNF	T.cells.gamma.delta	-0.100282	0.538105
CCNF	NK.cells.resting	0.245527	0.126738
CCNF	NK.cells.activated	0.191982	0.235316
CCNF	Monocytes	0.0624535	0.701839
CCNF	Macrophages.M0	-0.123064	0.449333
CCNF	Macrophages.M1	0.264176	0.0995117
CCNF	Macrophages.M2	-0.269464	0.0926731
CCNF	Dendritic.cells.resting	-0.171117	0.291089
CCNF	Dendritic.cells.activated	-0.00844528	0.958752
CCNF	Mast.cells.resting	-0.230094	0.153193
CCNF	Mast.cells.activated	0.0294165	0.857007
CCNF	Neutrophils	-0.181841	0.261441
TMEM62	B.cells.naive	-0.0518187	0.750825
TMEM62	B.cells.memory	-0.0947648	0.560801
TMEM62	Plasma.cells	-0.145601	0.370013
TMEM62	T.cells.CD8	-0.123049	0.449388
TMEM62	T.cells.CD4.memory.resting	0.181441	0.262511
TMEM62	T.cells.CD4.memory.activated	0.0844236	0.604503
TMEM62	T.cells.follicular.helper	-0.101764	0.532085
TMEM62	T.cells.regulatory..Tregs.	-0.0640404	0.694625
TMEM62	T.cells.gamma.delta	-0.0616722	0.7054
TMEM62	NK.cells.resting	0.836402	1.81711e-11
TMEM62	NK.cells.activated	-0.294167	0.0654049
TMEM62	Monocytes	0.222666	0.167274
TMEM62	Macrophages.M0	-0.0402443	0.805252
TMEM62	Macrophages.M1	0.33457	0.0348462
TMEM62	Macrophages.M2	0.00998638	0.951233
TMEM62	Dendritic.cells.resting	-0.0401516	0.805692
TMEM62	Dendritic.cells.activated	-0.112767	0.488433
TMEM62	Mast.cells.resting	-0.0745752	0.647429
TMEM62	Mast.cells.activated	-0.000442944	0.997836
TMEM62	Neutrophils	-0.108893	0.503588
ZNF324B	B.cells.naive	0.275811	0.0849496
ZNF324B	B.cells.memory	0.168113	0.299769
ZNF324B	Plasma.cells	-0.287303	0.072247
ZNF324B	T.cells.CD8	-0.0409015	0.802134
ZNF324B	T.cells.CD4.memory.resting	0.30432	0.056234
ZNF324B	T.cells.CD4.memory.activated	-0.0602764	0.711778
ZNF324B	T.cells.follicular.helper	0.120385	0.459337
ZNF324B	T.cells.regulatory..Tregs.	-0.140793	0.386191
ZNF324B	T.cells.gamma.delta	-0.348746	0.0274203
ZNF324B	NK.cells.resting	0.599605	4.33726e-05
ZNF324B	NK.cells.activated	-0.455764	0.00312228
ZNF324B	Monocytes	0.133485	0.411563
ZNF324B	Macrophages.M0	0.107389	0.509536
ZNF324B	Macrophages.M1	0.0613303	0.706961
ZNF324B	Macrophages.M2	0.0492968	0.762593
ZNF324B	Dendritic.cells.resting	-0.0999153	0.539599
ZNF324B	Dendritic.cells.activated	0.00817965	0.960048
ZNF324B	Mast.cells.resting	-0.336061	0.0339947
ZNF324B	Mast.cells.activated	0.0977702	0.548382
ZNF324B	Neutrophils	-0.190828	0.238195
NCAPG2	B.cells.naive	0.378608	0.0159945
NCAPG2	B.cells.memory	0.0492572	0.762778
NCAPG2	Plasma.cells	-0.296771	0.0629473
NCAPG2	T.cells.CD8	0.258004	0.107974
NCAPG2	T.cells.CD4.memory.resting	0.0101309	0.950528
NCAPG2	T.cells.CD4.memory.activated	0.297085	0.0626551
NCAPG2	T.cells.follicular.helper	0.1918	0.235768
NCAPG2	T.cells.regulatory..Tregs.	-0.117433	0.470502
NCAPG2	T.cells.gamma.delta	-0.00675436	0.967006
NCAPG2	NK.cells.resting	0.0721798	0.65805
NCAPG2	NK.cells.activated	-0.0553988	0.734215
NCAPG2	Monocytes	0.118339	0.467059
NCAPG2	Macrophages.M0	-0.0500038	0.759289
NCAPG2	Macrophages.M1	0.399253	0.0107061
NCAPG2	Macrophages.M2	-0.2512	0.117925
NCAPG2	Dendritic.cells.resting	-0.186459	0.249315
NCAPG2	Dendritic.cells.activated	-0.107241	0.510121
NCAPG2	Mast.cells.resting	-0.243946	0.129279
NCAPG2	Mast.cells.activated	0.00845544	0.958702
NCAPG2	Neutrophils	-0.122734	0.450558
C5orf34	B.cells.naive	0.16605	0.305825
C5orf34	B.cells.memory	0.175411	0.278969
C5orf34	Plasma.cells	-0.340427	0.0315999
C5orf34	T.cells.CD8	-0.0481182	0.768111
C5orf34	T.cells.CD4.memory.resting	0.0893661	0.583433
C5orf34	T.cells.CD4.memory.activated	-0.00110911	0.994581
C5orf34	T.cells.follicular.helper	-0.0115488	0.943615
C5orf34	T.cells.regulatory..Tregs.	-0.0279538	0.864049
C5orf34	T.cells.gamma.delta	-0.0194295	0.905277
C5orf34	NK.cells.resting	0.039075	0.810806
C5orf34	NK.cells.activated	-0.0389934	0.811193
C5orf34	Monocytes	0.1344	0.408336
C5orf34	Macrophages.M0	0.079283	0.626757
C5orf34	Macrophages.M1	-0.100001	0.539248
C5orf34	Macrophages.M2	-0.00538765	0.973679
C5orf34	Dendritic.cells.resting	-0.0678436	0.677443
C5orf34	Dendritic.cells.activated	-0.0386661	0.81275
C5orf34	Mast.cells.resting	0.0243177	0.881598
C5orf34	Mast.cells.activated	-0.0361151	0.824905
C5orf34	Neutrophils	0.0676982	0.678098
CASK	B.cells.naive	0.157045	0.333162
CASK	B.cells.memory	-0.0773465	0.635227
CASK	Plasma.cells	-0.447894	0.00375369
CASK	T.cells.CD8	0.0600894	0.712634
CASK	T.cells.CD4.memory.resting	0.268617	0.0937433
CASK	T.cells.CD4.memory.activated	-0.00913714	0.955376
CASK	T.cells.follicular.helper	-0.0057091	0.972109
CASK	T.cells.regulatory..Tregs.	-0.212788	0.187413
CASK	T.cells.gamma.delta	-0.0120906	0.940974
CASK	NK.cells.resting	0.491978	0.0012626
CASK	NK.cells.activated	-0.239225	0.137094
CASK	Monocytes	0.211927	0.189246
CASK	Macrophages.M0	0.0433702	0.790451
CASK	Macrophages.M1	0.425877	0.00614596
CASK	Macrophages.M2	-0.216475	0.179705
CASK	Dendritic.cells.resting	-0.131869	0.417299
CASK	Dendritic.cells.activated	-0.0479707	0.768802
CASK	Mast.cells.resting	-0.155931	0.336643
CASK	Mast.cells.activated	0.006411	0.968682
CASK	Neutrophils	-0.0110274	0.946157
HMMR	B.cells.naive	0.350621	0.0265444
HMMR	B.cells.memory	0.18016	0.265952
HMMR	Plasma.cells	-0.263287	0.100698
HMMR	T.cells.CD8	0.0948113	0.560609
HMMR	T.cells.CD4.memory.resting	0.0208257	0.898505
HMMR	T.cells.CD4.memory.activated	0.521459	0.000559649
HMMR	T.cells.follicular.helper	0.226907	0.159124
HMMR	T.cells.regulatory..Tregs.	0.0230973	0.887501
HMMR	T.cells.gamma.delta	0.18823	0.244766
HMMR	NK.cells.resting	0.291356	0.0681417
HMMR	NK.cells.activated	-0.162735	0.315718
HMMR	Monocytes	0.0784416	0.630432
HMMR	Macrophages.M0	-0.0809648	0.619439
HMMR	Macrophages.M1	0.286052	0.0735535
HMMR	Macrophages.M2	-0.100852	0.535784
HMMR	Dendritic.cells.resting	-0.130749	0.421299
HMMR	Dendritic.cells.activated	-0.108205	0.506306
HMMR	Mast.cells.resting	-0.291703	0.0677994
HMMR	Mast.cells.activated	-0.038391	0.814059
HMMR	Neutrophils	-0.155194	0.338961
PRMT3	B.cells.naive	0.360011	0.0225002
PRMT3	B.cells.memory	0.0608062	0.709355
PRMT3	Plasma.cells	-0.285478	0.0741587
PRMT3	T.cells.CD8	-0.140999	0.385489
PRMT3	T.cells.CD4.memory.resting	0.340426	0.0316001
PRMT3	T.cells.CD4.memory.activated	0.267278	0.0954547
PRMT3	T.cells.follicular.helper	-0.0169983	0.917086
PRMT3	T.cells.regulatory..Tregs.	-0.257444	0.108769
PRMT3	T.cells.gamma.delta	0.102423	0.529415
PRMT3	NK.cells.resting	0.286602	0.072977
PRMT3	NK.cells.activated	-0.505187	0.000884827
PRMT3	Monocytes	0.222196	0.168196
PRMT3	Macrophages.M0	-0.155849	0.336901
PRMT3	Macrophages.M1	0.327819	0.0389217
PRMT3	Macrophages.M2	-0.140589	0.386887
PRMT3	Dendritic.cells.resting	-0.127025	0.43476
PRMT3	Dendritic.cells.activated	-0.0821794	0.614176
PRMT3	Mast.cells.resting	-0.100386	0.53768
PRMT3	Mast.cells.activated	0.107837	0.507761
PRMT3	Neutrophils	0.0268637	0.869304
PFKFB4	B.cells.naive	0.0158547	0.922647
PFKFB4	B.cells.memory	-0.253943	0.113835
PFKFB4	Plasma.cells	-0.189015	0.24277
PFKFB4	T.cells.CD8	0.0539393	0.740973
PFKFB4	T.cells.CD4.memory.resting	0.0741974	0.6491
PFKFB4	T.cells.CD4.memory.activated	0.183492	0.257062
PFKFB4	T.cells.follicular.helper	0.174502	0.281507
PFKFB4	T.cells.regulatory..Tregs.	-0.0222375	0.891664
PFKFB4	T.cells.gamma.delta	0.00119953	0.994139
PFKFB4	NK.cells.resting	0.336072	0.0339883
PFKFB4	NK.cells.activated	-0.191969	0.235349
PFKFB4	Monocytes	0.0360552	0.82519
PFKFB4	Macrophages.M0	-0.0331193	0.83923
PFKFB4	Macrophages.M1	0.333669	0.035369
PFKFB4	Macrophages.M2	-0.114642	0.481188
PFKFB4	Dendritic.cells.resting	0.0502376	0.758197
PFKFB4	Dendritic.cells.activated	-0.181359	0.26273
PFKFB4	Mast.cells.resting	-0.0625342	0.701471
PFKFB4	Mast.cells.activated	-0.0246683	0.879903
PFKFB4	Neutrophils	-0.266026	0.0970773
IARS2	B.cells.naive	0.171587	0.289746
IARS2	B.cells.memory	-0.037576	0.817939
IARS2	Plasma.cells	-0.284182	0.0755391
IARS2	T.cells.CD8	-0.113931	0.483927
IARS2	T.cells.CD4.memory.resting	0.227375	0.158244
IARS2	T.cells.CD4.memory.activated	0.0585279	0.719795
IARS2	T.cells.follicular.helper	-0.147994	0.362113
IARS2	T.cells.regulatory..Tregs.	-0.255633	0.111367
IARS2	T.cells.gamma.delta	-0.173851	0.283334
IARS2	NK.cells.resting	0.622288	1.81084e-05
IARS2	NK.cells.activated	-0.269471	0.0926643
IARS2	Monocytes	0.292398	0.0671173
IARS2	Macrophages.M0	-0.0216614	0.894454
IARS2	Macrophages.M1	0.358935	0.0229356
IARS2	Macrophages.M2	-0.135207	0.4055
IARS2	Dendritic.cells.resting	-0.244714	0.12804
IARS2	Dendritic.cells.activated	-0.0608091	0.709341
IARS2	Mast.cells.resting	0.0139143	0.93209
IARS2	Mast.cells.activated	0.0262615	0.872209
IARS2	Neutrophils	-0.0778665	0.632948
BUB1	B.cells.naive	0.478165	0.00180421
BUB1	B.cells.memory	0.498082	0.00107319
BUB1	Plasma.cells	-0.268321	0.0941204
BUB1	T.cells.CD8	0.0529351	0.745633
BUB1	T.cells.CD4.memory.resting	0.122463	0.451567
BUB1	T.cells.CD4.memory.activated	0.314277	0.0482688
BUB1	T.cells.follicular.helper	0.156506	0.334842
BUB1	T.cells.regulatory..Tregs.	-0.0123284	0.939815
BUB1	T.cells.gamma.delta	-0.00908207	0.955645
BUB1	NK.cells.resting	0.293632	0.0659188
BUB1	NK.cells.activated	-0.15578	0.337118
BUB1	Monocytes	0.102831	0.52777
BUB1	Macrophages.M0	-0.0265436	0.870848
BUB1	Macrophages.M1	0.143588	0.376737
BUB1	Macrophages.M2	-0.220172	0.172205
BUB1	Dendritic.cells.resting	-0.175872	0.277687
BUB1	Dendritic.cells.activated	0.127542	0.432878
BUB1	Mast.cells.resting	-0.333051	0.0357312
BUB1	Mast.cells.activated	-0.0532946	0.743964
BUB1	Neutrophils	-0.132063	0.416609
PCLAF	B.cells.naive	0.300507	0.0595498
PCLAF	B.cells.memory	0.392008	0.0123602
PCLAF	Plasma.cells	-0.152769	0.346655
PCLAF	T.cells.CD8	0.19291	0.233018
PCLAF	T.cells.CD4.memory.resting	-0.120885	0.457463
PCLAF	T.cells.CD4.memory.activated	0.631116	1.26492e-05
PCLAF	T.cells.follicular.helper	0.319268	0.0446332
PCLAF	T.cells.regulatory..Tregs.	0.195158	0.227512
PCLAF	T.cells.gamma.delta	0.318253	0.0453538
PCLAF	NK.cells.resting	0.096	0.555681
PCLAF	NK.cells.activated	0.0940368	0.563829
PCLAF	Monocytes	-0.103249	0.526083
PCLAF	Macrophages.M0	-0.107855	0.507687
PCLAF	Macrophages.M1	0.145055	0.371829
PCLAF	Macrophages.M2	-0.293356	0.0661855
PCLAF	Dendritic.cells.resting	-0.0495466	0.761425
PCLAF	Dendritic.cells.activated	0.0496351	0.761012
PCLAF	Mast.cells.resting	-0.238841	0.137746
PCLAF	Mast.cells.activated	-0.0675043	0.67897
PCLAF	Neutrophils	-0.149929	0.355797
BUB3	B.cells.naive	0.276748	0.0838536
BUB3	B.cells.memory	0.0487518	0.765143
BUB3	Plasma.cells	-0.132728	0.414245
BUB3	T.cells.CD8	0.100062	0.539001
BUB3	T.cells.CD4.memory.resting	0.0566056	0.728643
BUB3	T.cells.CD4.memory.activated	0.561661	0.000162616
BUB3	T.cells.follicular.helper	0.41266	0.00813971
BUB3	T.cells.regulatory..Tregs.	0.0325848	0.841792
BUB3	T.cells.gamma.delta	0.407144	0.00912319
BUB3	NK.cells.resting	0.242607	0.131461
BUB3	NK.cells.activated	-0.228848	0.155492
BUB3	Monocytes	-0.127378	0.433472
BUB3	Macrophages.M0	-0.0958192	0.556429
BUB3	Macrophages.M1	0.314335	0.048225
BUB3	Macrophages.M2	-0.376515	0.0166365
BUB3	Dendritic.cells.resting	-0.0452262	0.781698
BUB3	Dendritic.cells.activated	-0.105634	0.516517
BUB3	Mast.cells.resting	-0.231462	0.150698
BUB3	Mast.cells.activated	-0.0126986	0.938012
BUB3	Neutrophils	-0.129433	0.42603
YBX1P10	B.cells.naive	0.342886	0.0303131
YBX1P10	B.cells.memory	0.0095953	0.953141
YBX1P10	Plasma.cells	-0.332981	0.0357721
YBX1P10	T.cells.CD8	-0.277426	0.0830671
YBX1P10	T.cells.CD4.memory.resting	0.188211	0.244815
YBX1P10	T.cells.CD4.memory.activated	-0.0325752	0.841838
YBX1P10	T.cells.follicular.helper	-0.0690732	0.671922
YBX1P10	T.cells.regulatory..Tregs.	-0.340527	0.0315464
YBX1P10	T.cells.gamma.delta	0.0809334	0.619575
YBX1P10	NK.cells.resting	0.162648	0.31598
YBX1P10	NK.cells.activated	-0.156554	0.334694
YBX1P10	Monocytes	0.466195	0.00242964
YBX1P10	Macrophages.M0	-0.0883185	0.587871
YBX1P10	Macrophages.M1	0.107301	0.509886
YBX1P10	Macrophages.M2	0.0735521	0.651957
YBX1P10	Dendritic.cells.resting	-0.0586424	0.719269
YBX1P10	Dendritic.cells.activated	0.0563329	0.729901
YBX1P10	Mast.cells.resting	0.0681648	0.675999
YBX1P10	Mast.cells.activated	-0.138249	0.394919
YBX1P10	Neutrophils	0.419004	0.00712258
PSMC1	B.cells.naive	0.280154	0.0799598
PSMC1	B.cells.memory	-0.100375	0.537725
PSMC1	Plasma.cells	-0.424112	0.00638493
PSMC1	T.cells.CD8	-0.24391	0.129338
PSMC1	T.cells.CD4.memory.resting	0.434835	0.0050483
PSMC1	T.cells.CD4.memory.activated	0.005116	0.975006
PSMC1	T.cells.follicular.helper	-0.0983692	0.545923
PSMC1	T.cells.regulatory..Tregs.	-0.440274	0.00446833
PSMC1	T.cells.gamma.delta	-0.064926	0.69061
PSMC1	NK.cells.resting	0.402883	0.00995121
PSMC1	NK.cells.activated	-0.446595	0.00386798
PSMC1	Monocytes	0.402456	0.0100376
PSMC1	Macrophages.M0	-0.108251	0.506121
PSMC1	Macrophages.M1	0.352191	0.0258291
PSMC1	Macrophages.M2	-0.00725678	0.964553
PSMC1	Dendritic.cells.resting	-0.121799	0.454042
PSMC1	Dendritic.cells.activated	-0.0442402	0.786345
PSMC1	Mast.cells.resting	-0.0299376	0.854501
PSMC1	Mast.cells.activated	-0.00146638	0.992835
PSMC1	Neutrophils	0.23833	0.138615
DBF4	B.cells.naive	0.417025	0.00742745
DBF4	B.cells.memory	0.690766	8.08526e-07
DBF4	Plasma.cells	-0.159574	0.325335
DBF4	T.cells.CD8	0.0164476	0.919763
DBF4	T.cells.CD4.memory.resting	0.224477	0.163757
DBF4	T.cells.CD4.memory.activated	0.255014	0.112267
DBF4	T.cells.follicular.helper	0.0940271	0.56387
DBF4	T.cells.regulatory..Tregs.	0.000920115	0.995504
DBF4	T.cells.gamma.delta	-0.000223251	0.998909
DBF4	NK.cells.resting	-0.0404158	0.804438
DBF4	NK.cells.activated	-0.0700592	0.667507
DBF4	Monocytes	-0.0781248	0.631818
DBF4	Macrophages.M0	-0.188689	0.243597
DBF4	Macrophages.M1	-0.0536934	0.742113
DBF4	Macrophages.M2	-0.278304	0.0820567
DBF4	Dendritic.cells.resting	0.110134	0.498707
DBF4	Dendritic.cells.activated	0.328177	0.0386963
DBF4	Mast.cells.resting	-0.22498	0.162791
DBF4	Mast.cells.activated	-0.0255872	0.875464
DBF4	Neutrophils	-0.116274	0.474922
OXCT1	B.cells.naive	0.0073776	0.963963
OXCT1	B.cells.memory	0.00246849	0.987939
OXCT1	Plasma.cells	-0.325981	0.0400961
OXCT1	T.cells.CD8	-0.190654	0.238632
OXCT1	T.cells.CD4.memory.resting	0.294023	0.0655423
OXCT1	T.cells.CD4.memory.activated	0.0734722	0.652311
OXCT1	T.cells.follicular.helper	-0.164443	0.310596
OXCT1	T.cells.regulatory..Tregs.	-0.204078	0.206547
OXCT1	T.cells.gamma.delta	-0.0374374	0.818599
OXCT1	NK.cells.resting	0.209076	0.195407
OXCT1	NK.cells.activated	-0.35443	0.0248366
OXCT1	Monocytes	0.404885	0.00955445
OXCT1	Macrophages.M0	0.0430656	0.791891
OXCT1	Macrophages.M1	0.132138	0.416342
OXCT1	Macrophages.M2	0.109657	0.500582
OXCT1	Dendritic.cells.resting	-0.0420077	0.796894
OXCT1	Dendritic.cells.activated	0.0185815	0.909394
OXCT1	Mast.cells.resting	-0.0379853	0.81599
OXCT1	Mast.cells.activated	-0.0231047	0.887466
OXCT1	Neutrophils	0.109167	0.50251
TCFL5	B.cells.naive	0.293981	0.0655826
TCFL5	B.cells.memory	0.258896	0.106719
TCFL5	Plasma.cells	-0.33249	0.0360623
TCFL5	T.cells.CD8	0.13794	0.395986
TCFL5	T.cells.CD4.memory.resting	0.106952	0.511269
TCFL5	T.cells.CD4.memory.activated	0.0838516	0.606962
TCFL5	T.cells.follicular.helper	0.04976	0.760428
TCFL5	T.cells.regulatory..Tregs.	-0.151141	0.351878
TCFL5	T.cells.gamma.delta	-0.101871	0.531649
TCFL5	NK.cells.resting	0.272698	0.0886736
TCFL5	NK.cells.activated	0.0927623	0.569148
TCFL5	Monocytes	0.14252	0.380332
TCFL5	Macrophages.M0	-0.206384	0.201353
TCFL5	Macrophages.M1	0.166559	0.304322
TCFL5	Macrophages.M2	-0.203227	0.208487
TCFL5	Dendritic.cells.resting	-0.0803476	0.622121
TCFL5	Dendritic.cells.activated	0.193152	0.23242
TCFL5	Mast.cells.resting	-0.0273815	0.866807
TCFL5	Mast.cells.activated	-0.00381875	0.981342
TCFL5	Neutrophils	0.0454135	0.780816
UHRF1	B.cells.naive	0.334004	0.0351737
UHRF1	B.cells.memory	0.333641	0.0353854
UHRF1	Plasma.cells	-0.218433	0.175705
UHRF1	T.cells.CD8	0.28836	0.0711586
UHRF1	T.cells.CD4.memory.resting	-0.0869484	0.593698
UHRF1	T.cells.CD4.memory.activated	0.364232	0.0208572
UHRF1	T.cells.follicular.helper	0.269845	0.0921948
UHRF1	T.cells.regulatory..Tregs.	0.0873927	0.591806
UHRF1	T.cells.gamma.delta	0.0633386	0.697812
UHRF1	NK.cells.resting	0.0210088	0.897617
UHRF1	NK.cells.activated	0.20176	0.211861
UHRF1	Monocytes	-0.00119355	0.994168
UHRF1	Macrophages.M0	-0.10246	0.529268
UHRF1	Macrophages.M1	0.178216	0.271232
UHRF1	Macrophages.M2	-0.292711	0.066811
UHRF1	Dendritic.cells.resting	-0.135399	0.404827
UHRF1	Dendritic.cells.activated	0.036619	0.8225
UHRF1	Mast.cells.resting	-0.231865	0.149968
UHRF1	Mast.cells.activated	-0.0721925	0.657993
UHRF1	Neutrophils	-0.121756	0.454205
GID8	B.cells.naive	0.207795	0.198221
GID8	B.cells.memory	0.32368	0.0416071
GID8	Plasma.cells	-0.230806	0.151891
GID8	T.cells.CD8	0.0932398	0.567153
GID8	T.cells.CD4.memory.resting	0.144096	0.375031
GID8	T.cells.CD4.memory.activated	0.206016	0.202176
GID8	T.cells.follicular.helper	0.183623	0.256718
GID8	T.cells.regulatory..Tregs.	0.0204361	0.900394
GID8	T.cells.gamma.delta	-0.105316	0.517789
GID8	NK.cells.resting	0.174668	0.281043
GID8	NK.cells.activated	-0.0297749	0.855283
GID8	Monocytes	0.00942543	0.95397
GID8	Macrophages.M0	0.0509667	0.754795
GID8	Macrophages.M1	0.134485	0.408035
GID8	Macrophages.M2	-0.322368	0.0424891
GID8	Dendritic.cells.resting	-0.147646	0.363253
GID8	Dendritic.cells.activated	0.164733	0.309731
GID8	Mast.cells.resting	-0.2355	0.143503
GID8	Mast.cells.activated	-0.040214	0.805395
GID8	Neutrophils	-0.27313	0.0881489
CCNE1	B.cells.naive	0.214887	0.182996
CCNE1	B.cells.memory	0.441544	0.00434162
CCNE1	Plasma.cells	-0.203578	0.207684
CCNE1	T.cells.CD8	0.0236091	0.885025
CCNE1	T.cells.CD4.memory.resting	-0.0391464	0.810466
CCNE1	T.cells.CD4.memory.activated	0.425007	0.00626273
CCNE1	T.cells.follicular.helper	0.174376	0.28186
CCNE1	T.cells.regulatory..Tregs.	0.175059	0.27995
CCNE1	T.cells.gamma.delta	0.212823	0.187338
CCNE1	NK.cells.resting	0.478242	0.00180069
CCNE1	NK.cells.activated	0.015125	0.926197
CCNE1	Monocytes	0.0317641	0.845728
CCNE1	Macrophages.M0	-0.0128906	0.937076
CCNE1	Macrophages.M1	-0.00772199	0.962282
CCNE1	Macrophages.M2	-0.123436	0.447954
CCNE1	Dendritic.cells.resting	-0.229326	0.154608
CCNE1	Dendritic.cells.activated	0.111772	0.492304
CCNE1	Mast.cells.resting	-0.174789	0.280704
CCNE1	Mast.cells.activated	-0.10146	0.533315
CCNE1	Neutrophils	-0.0153488	0.925108
POP1	B.cells.naive	0.365505	0.020382
POP1	B.cells.memory	0.241088	0.13397
POP1	Plasma.cells	-0.222958	0.166704
POP1	T.cells.CD8	0.0127305	0.937856
POP1	T.cells.CD4.memory.resting	0.209434	0.194625
POP1	T.cells.CD4.memory.activated	0.127056	0.434647
POP1	T.cells.follicular.helper	0.0134569	0.934318
POP1	T.cells.regulatory..Tregs.	-0.124014	0.445816
POP1	T.cells.gamma.delta	-0.189941	0.240425
POP1	NK.cells.resting	0.323206	0.0419238
POP1	NK.cells.activated	-0.312725	0.0494464
POP1	Monocytes	0.200988	0.21365
POP1	Macrophages.M0	-0.00652865	0.968108
POP1	Macrophages.M1	0.223525	0.1656
POP1	Macrophages.M2	-0.183472	0.257116
POP1	Dendritic.cells.resting	-0.190289	0.239549
POP1	Dendritic.cells.activated	0.0383541	0.814234
POP1	Mast.cells.resting	-0.228056	0.156968
POP1	Mast.cells.activated	-0.0297661	0.855325
POP1	Neutrophils	-0.131514	0.418564
INTS13	B.cells.naive	0.382671	0.0148079
INTS13	B.cells.memory	0.086546	0.595414
INTS13	Plasma.cells	0.111443	0.493588
INTS13	T.cells.CD8	-0.0608507	0.709152
INTS13	T.cells.CD4.memory.resting	0.00332991	0.98373
INTS13	T.cells.CD4.memory.activated	0.251895	0.116879
INTS13	T.cells.follicular.helper	0.186404	0.249457
INTS13	T.cells.regulatory..Tregs.	-0.186221	0.249932
INTS13	T.cells.gamma.delta	0.170464	0.292962
INTS13	NK.cells.resting	0.118774	0.465412
INTS13	NK.cells.activated	-0.327444	0.0391592
INTS13	Monocytes	0.0508384	0.755393
INTS13	Macrophages.M0	-0.205036	0.204378
INTS13	Macrophages.M1	0.118995	0.464579
INTS13	Macrophages.M2	-0.191743	0.23591
INTS13	Dendritic.cells.resting	-0.146765	0.366155
INTS13	Dendritic.cells.activated	-0.147024	0.365302
INTS13	Mast.cells.resting	0.0464365	0.776004
INTS13	Mast.cells.activated	0.12266	0.450834
INTS13	Neutrophils	0.078089	0.631974
RRM1	B.cells.naive	0.398325	0.0109069
RRM1	B.cells.memory	0.367826	0.0195386
RRM1	Plasma.cells	-0.398089	0.0109586
RRM1	T.cells.CD8	0.076687	0.638123
RRM1	T.cells.CD4.memory.resting	0.265352	0.0979587
RRM1	T.cells.CD4.memory.activated	0.394994	0.0116539
RRM1	T.cells.follicular.helper	0.12592	0.438799
RRM1	T.cells.regulatory..Tregs.	-0.127334	0.433634
RRM1	T.cells.gamma.delta	-0.0269984	0.868654
RRM1	NK.cells.resting	0.215008	0.182743
RRM1	NK.cells.activated	-0.168716	0.298015
RRM1	Monocytes	0.125181	0.441513
RRM1	Macrophages.M0	-0.089616	0.582376
RRM1	Macrophages.M1	0.249094	0.121141
RRM1	Macrophages.M2	-0.351411	0.0261827
RRM1	Dendritic.cells.resting	-0.192289	0.234553
RRM1	Dendritic.cells.activated	0.163336	0.313909
RRM1	Mast.cells.resting	-0.229596	0.154109
RRM1	Mast.cells.activated	-0.0290728	0.858661
RRM1	Neutrophils	-0.0763207	0.639733
POLE2	B.cells.naive	0.217405	0.177797
POLE2	B.cells.memory	0.0697073	0.669082
POLE2	Plasma.cells	-0.0743585	0.648387
POLE2	T.cells.CD8	0.27236	0.0890845
POLE2	T.cells.CD4.memory.resting	-0.202654	0.2098
POLE2	T.cells.CD4.memory.activated	0.695634	6.27652e-07
POLE2	T.cells.follicular.helper	0.383874	0.0144711
POLE2	T.cells.regulatory..Tregs.	0.213055	0.186846
POLE2	T.cells.gamma.delta	0.515121	0.000670779
POLE2	NK.cells.resting	-0.017951	0.912456
POLE2	NK.cells.activated	0.00347504	0.983021
POLE2	Monocytes	-0.151409	0.351015
POLE2	Macrophages.M0	-0.095675	0.557027
POLE2	Macrophages.M1	0.183347	0.257446
POLE2	Macrophages.M2	-0.264486	0.0991009
POLE2	Dendritic.cells.resting	-0.0944745	0.562008
POLE2	Dendritic.cells.activated	-0.123571	0.447454
POLE2	Mast.cells.resting	-0.188146	0.244981
POLE2	Mast.cells.activated	-0.00789363	0.961444
POLE2	Neutrophils	-0.115561	0.477655
DCLRE1B	B.cells.naive	0.413469	0.00800349
DCLRE1B	B.cells.memory	0.25568	0.111299
DCLRE1B	Plasma.cells	-0.465059	0.00249787
DCLRE1B	T.cells.CD8	-0.0324325	0.842522
DCLRE1B	T.cells.CD4.memory.resting	0.317987	0.0455446
DCLRE1B	T.cells.CD4.memory.activated	0.181907	0.261266
DCLRE1B	T.cells.follicular.helper	0.0741817	0.649169
DCLRE1B	T.cells.regulatory..Tregs.	-0.170058	0.294132
DCLRE1B	T.cells.gamma.delta	-0.101252	0.534161
DCLRE1B	NK.cells.resting	0.527187	0.000473675
DCLRE1B	NK.cells.activated	-0.262558	0.10168
DCLRE1B	Monocytes	0.191763	0.235861
DCLRE1B	Macrophages.M0	-0.0481825	0.76781
DCLRE1B	Macrophages.M1	0.333058	0.0357272
DCLRE1B	Macrophages.M2	-0.200285	0.215292
DCLRE1B	Dendritic.cells.resting	-0.212428	0.188177
DCLRE1B	Dendritic.cells.activated	0.0246186	0.880144
DCLRE1B	Mast.cells.resting	-0.263821	0.0999839
DCLRE1B	Mast.cells.activated	0.0211796	0.896789
DCLRE1B	Neutrophils	-0.0202593	0.901252
ESPL1	B.cells.naive	0.522236	0.000547218
ESPL1	B.cells.memory	0.248134	0.122629
ESPL1	Plasma.cells	-0.234393	0.145449
ESPL1	T.cells.CD8	0.0881067	0.58877
ESPL1	T.cells.CD4.memory.resting	0.0609973	0.708482
ESPL1	T.cells.CD4.memory.activated	0.280618	0.0794406
ESPL1	T.cells.follicular.helper	0.223445	0.165755
ESPL1	T.cells.regulatory..Tregs.	-0.0337701	0.836114
ESPL1	T.cells.gamma.delta	-0.102249	0.530122
ESPL1	NK.cells.resting	0.266182	0.096874
ESPL1	NK.cells.activated	-0.182779	0.258949
ESPL1	Monocytes	0.111964	0.491558
ESPL1	Macrophages.M0	-0.0378556	0.816607
ESPL1	Macrophages.M1	0.232736	0.148399
ESPL1	Macrophages.M2	-0.170957	0.29155
ESPL1	Dendritic.cells.resting	-0.199781	0.216471
ESPL1	Dendritic.cells.activated	-0.0251829	0.877417
ESPL1	Mast.cells.resting	-0.318139	0.0454352
ESPL1	Mast.cells.activated	-0.0318339	0.845393
ESPL1	Neutrophils	-0.153135	0.345486
ZNF512B	B.cells.naive	0.222124	0.168336
ZNF512B	B.cells.memory	0.0417067	0.798319
ZNF512B	Plasma.cells	-0.402856	0.00995654
ZNF512B	T.cells.CD8	0.0554957	0.733768
ZNF512B	T.cells.CD4.memory.resting	0.164729	0.309743
ZNF512B	T.cells.CD4.memory.activated	-0.200308	0.215236
ZNF512B	T.cells.follicular.helper	0.109338	0.501835
ZNF512B	T.cells.regulatory..Tregs.	-0.183301	0.257566
ZNF512B	T.cells.gamma.delta	-0.207985	0.197803
ZNF512B	NK.cells.resting	0.406987	0.00915275
ZNF512B	NK.cells.activated	-0.212104	0.188869
ZNF512B	Monocytes	0.192791	0.233312
ZNF512B	Macrophages.M0	0.120315	0.459602
ZNF512B	Macrophages.M1	0.216014	0.180655
ZNF512B	Macrophages.M2	-0.120576	0.458623
ZNF512B	Dendritic.cells.resting	-0.273481	0.0877253
ZNF512B	Dendritic.cells.activated	-0.0527885	0.746314
ZNF512B	Mast.cells.resting	-0.111645	0.4928
ZNF512B	Mast.cells.activated	0.0255247	0.875766
ZNF512B	Neutrophils	-0.0570059	0.726797
CDCA3	B.cells.naive	0.336313	0.0338525
CDCA3	B.cells.memory	0.333434	0.0355062
CDCA3	Plasma.cells	-0.201406	0.21268
CDCA3	T.cells.CD8	0.174209	0.282328
CDCA3	T.cells.CD4.memory.resting	-0.0654604	0.688192
CDCA3	T.cells.CD4.memory.activated	0.545332	0.000273758
CDCA3	T.cells.follicular.helper	0.319287	0.0446196
CDCA3	T.cells.regulatory..Tregs.	0.16418	0.311379
CDCA3	T.cells.gamma.delta	0.251871	0.116914
CDCA3	NK.cells.resting	0.306356	0.0545254
CDCA3	NK.cells.activated	0.0138053	0.932621
CDCA3	Monocytes	-0.0319286	0.844938
CDCA3	Macrophages.M0	-0.0826538	0.612126
CDCA3	Macrophages.M1	0.147718	0.363018
CDCA3	Macrophages.M2	-0.180329	0.265496
CDCA3	Dendritic.cells.resting	-0.0729673	0.65455
CDCA3	Dendritic.cells.activated	0.0411083	0.801154
CDCA3	Mast.cells.resting	-0.335123	0.0345284
CDCA3	Mast.cells.activated	-0.00622998	0.969566
CDCA3	Neutrophils	-0.161146	0.320528
SCAP	B.cells.naive	-0.0584997	0.719924
SCAP	B.cells.memory	-0.124931	0.442431
SCAP	Plasma.cells	-0.114426	0.482018
SCAP	T.cells.CD8	0.0392843	0.809811
SCAP	T.cells.CD4.memory.resting	0.170234	0.293624
SCAP	T.cells.CD4.memory.activated	-0.184471	0.254489
SCAP	T.cells.follicular.helper	0.011163	0.945495
SCAP	T.cells.regulatory..Tregs.	-0.0523109	0.748535
SCAP	T.cells.gamma.delta	-0.471701	0.00212156
SCAP	NK.cells.resting	0.719574	1.67513e-07
SCAP	NK.cells.activated	-0.190586	0.238803
SCAP	Monocytes	0.179286	0.268316
SCAP	Macrophages.M0	0.0824803	0.612875
SCAP	Macrophages.M1	0.195158	0.227513
SCAP	Macrophages.M2	0.116462	0.474206
SCAP	Dendritic.cells.resting	-0.0880551	0.58899
SCAP	Dendritic.cells.activated	-0.0959065	0.556068
SCAP	Mast.cells.resting	-0.247988	0.122857
SCAP	Mast.cells.activated	0.122155	0.452715
[truncated: 9,281 more rows]
